# Supplementary material for: Prioritizing Environmental Chemicals for Obesity and Diabetes Outcomes Research: A Screening Approach Using ToxCast™ High-Throughput Data
Source: Environ Health Perspect. 2016 Mar 15;124(8):1141–54. doi: 10.1289/ehp.1510456 (PMC4977057; doi:10.1289/ehp.1510456)
Supplement: (2.5 MB) ZIP [file ehp.1510456.s002.acco.zip]

Archive with 56 entries (49 files):
- Excel File Tables S1-S18 .xlsx
- __MACOSX/
- __MACOSX/._Excel File Tables S1-S18 .xlsx
- R scripts/
- R scripts/.DS_Store
- __MACOSX/R scripts/
- __MACOSX/R scripts/._.DS_Store
- R scripts/.Rhistory
- __MACOSX/R scripts/._.Rhistory
- R scripts/correlation_analysis.R
- __MACOSX/R scripts/._correlation_analysis.R
- R scripts/generate.allmodels.input.r
- __MACOSX/R scripts/._generate.allmodels.input.r
- R scripts/generate.inputs_v5.r
- __MACOSX/R scripts/._generate.inputs_v5.r
- R scripts/generate.inputs_v6.r
- __MACOSX/R scripts/._generate.inputs_v6.r
- R scripts/generate.inputs_v7.r
- __MACOSX/R scripts/._generate.inputs_v7.r
- R scripts/generate.inputs_v8.r
- __MACOSX/R scripts/._generate.inputs_v8.r
- R scripts/mapcheminfo.r
- __MACOSX/R scripts/._mapcheminfo.r
- R scripts/ToxPi/
- R scripts/ToxPi/.DS_Store
- __MACOSX/R scripts/ToxPi/
- __MACOSX/R scripts/ToxPi/._.DS_Store
- R scripts/ToxPi/Scripts/
- R scripts/ToxPi/Scripts/color.select.ind.R
- __MACOSX/R scripts/ToxPi/Scripts/
- __MACOSX/R scripts/ToxPi/Scripts/._color.select.ind.R
- R scripts/ToxPi/Scripts/color.select.R
- __MACOSX/R scripts/ToxPi/Scripts/._color.select.R
- R scripts/ToxPi/Scripts/data.parse.R
- __MACOSX/R scripts/ToxPi/Scripts/._data.parse.R
- R scripts/ToxPi/Scripts/easy.colors.R
- __MACOSX/R scripts/ToxPi/Scripts/._easy.colors.R
- R scripts/ToxPi/Scripts/implement_vNIEHS.R
- __MACOSX/R scripts/ToxPi/Scripts/._implement_vNIEHS.R
- R scripts/ToxPi/Scripts/refchemlabel.R
- __MACOSX/R scripts/ToxPi/Scripts/._refchemlabel.R
- R scripts/ToxPi/Scripts/server.implement.R
- __MACOSX/R scripts/ToxPi/Scripts/._server.implement.R
- R scripts/ToxPi/Scripts/toxpi4_vNIEHS.R
- __MACOSX/R scripts/ToxPi/Scripts/._toxpi4_vNIEHS.R
- __MACOSX/R scripts/ToxPi/._Scripts
- __MACOSX/R scripts/._ToxPi
- R scripts/ToxPi_Combined_140801.r
- __MACOSX/R scripts/._ToxPi_Combined_140801.r
- R scripts/ToxPi_Models_140801.r
- __MACOSX/R scripts/._ToxPi_Models_140801.r
- R scripts/ToxPi_Models_150428.r
- __MACOSX/R scripts/._ToxPi_Models_150428.r
- __MACOSX/._R scripts
- Supplemental Code and Data Zip File Index.txt
- __MACOSX/._Supplemental Code and Data Zip File Index.txt
