# Supplementary material for: Prioritizing Environmental Chemicals for Obesity and Diabetes Outcomes Research: A Screening Approach Using ToxCast™ High-Throughput Data
Source: Environ Health Perspect. 2016 Mar 15;124(8):1141–54. doi: 10.1289/ehp.1510456 (PMC4977057; doi:10.1289/ehp.1510456)
Supplement: (2.5 MB) ZIP [file ehp.1510456.s002.acco.zip › Excel File Tables S1-S18 .xlsx]

## Sheet: Table S1 Phase 2 ToxCast assays
Excel File Table S1. Description of Phase 2 ToxCast assays
data_id	intended_target_gene_symbol	official_full_gene_name	analysis_direction	assay_design_type	assay_design_type_sub	assay_footprint	assay_format_type	assay_format_type_sub	assay_function_type	assay_source_name	biological_process_target	cell_format	cell_free_component_source	cell_growth_mode	cell_short_name	chemicals_tested	content_readout_type	detection_technology	detection_technology_type	detection_technology_type_sub	hit_count	intended_signal_direction	intended_target_family	intended_target_family_sub	intended_target_gene_id	intended_target_gene_symbol	intended_target_type	intended_target_type_sub	normalized_data_type	organism	percent_active	technological_target_gene_id	technological_target_gene_symbol	technological_target_type	technological_target_type_sub	tissue
NVS_ENZ_hAbl	ABL1	c-abl oncogene 1, receptor tyrosine kinase	positive	enzyme reporter	enzyme activity	microplate: 96-well plate	biochemical	protein single	enzyme activity	NVS	regulation of catalytic activity	cell-free	NA	NA	NA	293	single	Fluorescence and electrophoretic mobility shift	Fluorescence	Fluorescence intensity	1	loss	kinase	non-receptor tyrosine kinase	25	ABL1	protein	enzyme	percent_activity	human	0	25	ABL1	protein	enzyme	NA
NVS_ENZ_hAbl_Activator	ABL1	c-abl oncogene 1, receptor tyrosine kinase	negative	enzyme reporter	enzyme activity	microplate: 96-well plate	biochemical	protein single	enzyme activity	NVS	regulation of catalytic activity	cell-free	NA	NA	NA	293	single	Fluorescence and electrophoretic mobility shift	Fluorescence	Fluorescence intensity	2	loss	kinase	non-receptor tyrosine kinase	25	ABL1	protein	enzyme	percent_activity	human	1	25	ABL1	protein	enzyme	NA
NVS_ENZ_hAChE	ACHE	acetylcholinesterase (Yt blood group)	positive	enzyme reporter	enzyme activity	microplate: 96-well plate	biochemical	protein single	enzyme activity	NVS	regulation of catalytic activity	cell-free	NA	NA	NA	1059	single	Colorimetric	Spectrophotometry	Absorbance	30	loss	esterase	acetylcholinesterase	43	ACHE	protein	enzyme	percent_activity	human	3	43	ACHE	protein	enzyme	NA
NVS_ENZ_hAChE_Activator	ACHE	acetylcholinesterase (Yt blood group)	negative	enzyme reporter	enzyme activity	microplate: 96-well plate	biochemical	protein single	enzyme activity	NVS	regulation of catalytic activity	cell-free	NA	NA	NA	1059	single	Colorimetric	Spectrophotometry	Absorbance	0	loss	esterase	acetylcholinesterase	43	ACHE	protein	enzyme	percent_activity	human	0	43	ACHE	protein	enzyme	NA
NVS_ENZ_rAChE	Ache	acetylcholinesterase (Yt blood group)	positive	enzyme reporter	enzyme activity	microplate: 96-well plate	biochemical	protein single	enzyme activity	NVS	regulation of catalytic activity	tissue-based cell-free	Rat brain membranes	NA	NA	959	single	Colorimetric	Spectrophotometry	Absorbance	33	loss	esterase	acetylcholinesterase	83817	Ache	protein	enzyme	percent_activity	rat	3	83817	Ache	protein	enzyme	brain
NVS_ENZ_rAChE_Activator	Ache	acetylcholinesterase (Yt blood group)	negative	enzyme reporter	enzyme activity	microplate: 96-well plate	biochemical	protein single	enzyme activity	NVS	regulation of catalytic activity	tissue-based cell-free	Rat brain membranes	NA	NA	959	single	Colorimetric	Spectrophotometry	Absorbance	0	loss	esterase	acetylcholinesterase	83817	Ache	protein	enzyme	percent_activity	rat	0	83817	Ache	protein	enzyme	brain
NVS_ENZ_hACP1	ACP1	acid phosphatase 1, soluble	positive	enzyme reporter	enzyme activity	microplate: 384-well plate	biochemical	protein single	enzyme activity	NVS	regulation of catalytic activity	cell-free	SF9	NA	NA	1059	single	Fluorescence and electrophoretic mobility shift	Fluorescence	Fluorescence intensity	6	loss	phosphatase	acid phosphatase	52	ACP1	protein	enzyme	percent_activity	human	1	52	ACP1	protein	enzyme	NA
NVS_ENZ_hACP1_Activator	ACP1	acid phosphatase 1, soluble	negative	enzyme reporter	enzyme activity	microplate: 384-well plate	biochemical	protein single	enzyme activity	NVS	regulation of catalytic activity	cell-free	SF9	NA	NA	1059	single	Fluorescence and electrophoretic mobility shift	Fluorescence	Fluorescence intensity	0	loss	phosphatase	acid phosphatase	52	ACP1	protein	enzyme	percent_activity	human	0	52	ACP1	protein	enzyme	NA
NVS_ENZ_rACFSKBinding	Adcy5	adenylate cyclase 5	positive	enzyme reporter	enzyme activity	microplate: 48-well plate	biochemical	protein single	enzyme activity	NVS	receptor binding	tissue-based cell-free	Rat forebrain membranes	NA	NA	1059	single	Filter-based radiodetection	Radiometry	Scintillation counting	11	loss	lyase	adenylyl cyclase	64532	Adcy5	protein	enzyme	percent_activity	rat	1	64532	Adcy5	protein	enzyme	brain
NVS_ENZ_rACFSKBinding_Activator	Adcy5	adenylate cyclase 5	negative	enzyme reporter	enzyme activity	microplate: 48-well plate	biochemical	protein single	enzyme activity	NVS	receptor binding	tissue-based cell-free	Rat forebrain membranes	NA	NA	1059	single	Filter-based radiodetection	Radiometry	Scintillation counting	0	loss	lyase	adenylyl cyclase	64532	Adcy5	protein	enzyme	percent_activity	rat	0	64532	Adcy5	protein	enzyme	brain
NVS_GPCR_bAdoR_NonSelective	ADORA1	adenosine A1 receptor	positive	binding reporter	radioligand binding	microplate: 96-well plate	biochemical	protein single	binding	NVS	receptor binding	tissue-based cell-free	Bovine striatal membranes	NA	NA	1059	single	Filter-based radiodetection	Radiometry	Scintillation counting	20	loss	gpcr	rhodopsin-like receptor	282133	ADORA1	protein	receptor	percent_activity	bovine	2	282133	ADORA1	protein	receptor	brain
NVS_GPCR_hAdoRA1	ADORA1	adenosine A1 receptor	positive	binding reporter	radioligand binding	microplate: 96-well plate	biochemical	protein single	binding	NVS	receptor binding	tissue-based cell-free	Human cortical membranes	NA	NA	1059	single	Filter-based radiodetection	Radiometry	Scintillation counting	41	loss	gpcr	rhodopsin-like receptor	134	ADORA1	protein	receptor	percent_activity	human	4	134	ADORA1	protein	receptor	brain
NVS_GPCR_hAdoRA2a	ADORA2A	adenosine A2a receptor	positive	binding reporter	radioligand binding	microplate: 96-well plate	biochemical	protein single	binding	NVS	receptor binding	cell-free	HEK293	NA	NA	1060	single	Filter-based radiodetection	Radiometry	Scintillation counting	39	loss	gpcr	rhodopsin-like receptor	135	ADORA2A	protein	receptor	percent_activity	human	4	135	ADORA2A	protein	receptor	NA
NVS_GPCR_rAdra1A	Adra1a	adrenergic, alpha-1A-, receptor	positive	binding reporter	radioligand binding	microplate: 48-well plate	biochemical	protein single	binding	NVS	receptor binding	tissue-based cell-free	Rat cortical membranes (pretreated with chlorethyl clonidine-CEC)	NA	NA	1059	single	Filter-based radiodetection	Radiometry	Scintillation counting	38	loss	gpcr	rhodopsin-like receptor	29412	Adra1a	protein	receptor	percent_activity	rat	4	29412	Adra1a	protein	receptor	brain
NVS_GPCR_rAdra1_NonSelective	Adra1a	adrenergic, alpha-1A-, receptor	positive	binding reporter	radioligand binding	microplate: 48-well plate	biochemical	protein single	binding	NVS	receptor binding	tissue-based cell-free	Rat forebrain membranes	NA	NA	1059	single	Filter-based radiodetection	Radiometry	Scintillation counting	39	loss	gpcr	rhodopsin-like receptor	29412	Adra1a	protein	receptor	percent_activity	rat	4	29412	Adra1a	protein	receptor	brain
NVS_GPCR_rAdra1B	Adra1b	adrenergic, alpha-1B-, receptor	positive	binding reporter	radioligand binding	microplate: 48-well plate	biochemical	protein single	binding	NVS	receptor binding	tissue-based cell-free	Rat liver membranes	NA	NA	1059	single	Filter-based radiodetection	Radiometry	Scintillation counting	44	loss	gpcr	rhodopsin-like receptor	24173	Adra1b	protein	receptor	percent_activity	rat	4	24173	Adra1b	protein	receptor	liver
NVS_GPCR_hAdra2A	ADRA2A	adrenergic, alpha-2A-, receptor	positive	binding reporter	radioligand binding	microplate: 48-well plate	biochemical	protein single	binding	NVS	receptor binding	cell-free	HT29	NA	NA	1059	single	Filter-based radiodetection	Radiometry	Scintillation counting	52	loss	gpcr	rhodopsin-like receptor	150	ADRA2A	protein	receptor	percent_activity	human	5	150	ADRA2A	protein	receptor	NA
NVS_GPCR_rAdra2_NonSelective	Adra2a	adrenergic receptor, alpha 2a	positive	binding reporter	radioligand binding	microplate: 48-well plate	biochemical	protein single	binding	NVS	receptor binding	tissue-based cell-free	Rat cortical membranes	NA	NA	1059	single	Filter-based radiodetection	Radiometry	Scintillation counting	47	loss	gpcr	rhodopsin-like receptor	25083	Adra2a	protein	receptor	percent_activity	rat	4	25083	Adra2a	protein	receptor	brain
NVS_GPCR_rmAdra2B	Adra2b	adrenergic, alpha-2B-, receptor	positive	binding reporter	radioligand binding	microplate: 48-well plate	biochemical	protein single	binding	NVS	receptor binding	tissue-based cell-free	neuroglioma/blastoma hybrid cells	NA	NA	1059	single	Filter-based radiodetection	Radiometry	Scintillation counting	55	loss	gpcr	rhodopsin-like receptor	24174	Adra2b	protein	receptor	percent_activity	rat/mouse	5	24174	Adra2b	protein	receptor	brain
NVS_GPCR_hAdra2C	ADRA2C	adrenergic, alpha-2C-, receptor	positive	binding reporter	radioligand binding	microplate: 96-well plate	biochemical	protein single	binding	NVS	receptor binding	cell-free	SF9	NA	NA	1060	single	Filter-based radiodetection	Radiometry	Scintillation counting	70	loss	gpcr	rhodopsin-like receptor	152	ADRA2C	protein	receptor	percent_activity	human	7	152	ADRA2C	protein	receptor	NA
NVS_GPCR_hAdrb1	ADRB1	adrenergic, beta-1-, receptor	positive	binding reporter	radioligand binding	microplate: 96-well plate	biochemical	protein single	binding	NVS	receptor binding	cell-free	Human neuroepithelioma cells	NA	NA	1059	single	Filter-based radiodetection	Radiometry	Scintillation counting	48	loss	gpcr	rhodopsin-like receptor	153	ADRB1	protein	receptor	percent_activity	human	5	153	ADRB1	protein	receptor	NA
NVS_GPCR_rAdrb_NonSelective	Adrb1	adrenergic receptor, beta 1	positive	binding reporter	radioligand binding	microplate: 48-well plate	biochemical	protein single	binding	NVS	receptor binding	tissue-based cell-free	Rat cortical membranes	NA	NA	1059	single	Filter-based radiodetection	Radiometry	Scintillation counting	10	loss	gpcr	rhodopsin-like receptor	24925	Adrb1	protein	receptor	percent_activity	rat	1	24925	Adrb1	protein	receptor	brain
NVS_GPCR_hAdrb2	ADRB2	adrenergic, beta-2-, receptor, surface	positive	binding reporter	radioligand binding	microplate: 96-well plate	biochemical	protein single	binding	NVS	receptor binding	cell-free	CHO	NA	NA	1059	single	Filter-based radiodetection	Radiometry	Scintillation counting	30	loss	gpcr	rhodopsin-like receptor	154	ADRB2	protein	receptor	percent_activity	human	3	154	ADRB2	protein	receptor	NA
NVS_GPCR_hAdrb3	ADRB3	adrenergic, beta-3-, receptor	positive	binding reporter	radioligand binding	microplate: 48-well plate	biochemical	protein single	binding	NVS	receptor binding	cell-free	SK-N-MC pretreated with isoproteronol and 8-bromo-cAMP	NA	NA	1059	single	Filter-based radiodetection	Radiometry	Scintillation counting	17	loss	gpcr	rhodopsin-like receptor	155	ADRB3	protein	receptor	percent_activity	human	2	155	ADRB3	protein	receptor	NA
NVS_GPCR_hAT1	AGTR1	angiotensin II receptor, type 1	positive	binding reporter	radioligand binding	microplate: 48-well plate	biochemical	protein single	binding	NVS	receptor binding	tissue-based cell-free	KAN-TS	NA	NA	1059	single	Filter-based radiodetection	Radiometry	Scintillation counting	18	loss	gpcr	rhodopsin-like receptor	185	AGTR1	protein	receptor	percent_activity	human	2	185	AGTR1	protein	receptor	brain
NVS_GPCR_bAT2	AGTR2	angiotensin II receptor, type 2	positive	binding reporter	radioligand binding	microplate: 96-well plate	biochemical	protein single	binding	NVS	receptor binding	tissue-based cell-free	Bovine cerebellar membranes	NA	NA	1059	single	Filter-based radiodetection	Radiometry	Scintillation counting	4	loss	gpcr	rhodopsin-like receptor	407157	AGTR2	protein	receptor	percent_activity	bovine	0	407157	AGTR2	protein	receptor	brain
ATG_Ahr_CIS	AHR	aryl hydrocarbon receptor	positive	inducible reporter	mRNA induction	microplate: 24-well plate	cell-based	cell-based	reporter gene	ATG	regulation of transcription factor activity	cell line	NA	adherent	HepG2	1857	multiplexed	RT-PCR and Capillary electrophoresis	Fluorescence	Fluorescence intensity	162	gain	dna binding	basic helix-loop-helix protein	196	AHR	protein	transcription factor	fold_induction	human	9	196	AHR	rna	mRNA	liver
Tox21_AhR	AHR	aryl hydrocarbon receptor	positive	inducible reporter	fluorescent protein induction	microplate: 1536-well plate	cell-based	cell-based	reporter gene	Tox21	regulation of gene expression	cell line	NA	adherent	HepG2	1858	single	Luciferase-coupled ATP quantitation	Luminescence	Bioluminescence	237	gain	dna binding	basic helix-loop-helix protein	196	AHR	protein	receptor	percent_activity	human	13	196	AHR	protein	receptor	liver
NVS_ENZ_hAKT1	AKT1	v-akt murine thymoma viral oncogene homolog 1	positive	enzyme reporter	enzyme activity	microplate: 384-well plate	biochemical	protein single	enzyme activity	NVS	regulation of catalytic activity	cell-free	NA	NA	NA	1059	single	Fluorescence and electrophoretic mobility shift	Fluorescence	Fluorescence intensity	8	loss	kinase	serine/threonine kinase	207	AKT1	protein	enzyme	percent_activity	human	1	207	AKT1	protein	enzyme	NA
NVS_ENZ_hAKT1_Activator	AKT1	v-akt murine thymoma viral oncogene homolog 1	negative	enzyme reporter	enzyme activity	microplate: 384-well plate	biochemical	protein single	enzyme activity	NVS	regulation of catalytic activity	cell-free	NA	NA	NA	1059	single	Fluorescence and electrophoretic mobility shift	Fluorescence	Fluorescence intensity	1	loss	kinase	serine/threonine kinase	207	AKT1	protein	enzyme	percent_activity	human	0	207	AKT1	protein	enzyme	NA
NVS_ENZ_hAKT2	AKT2	v-akt murine thymoma viral oncogene homolog 2	positive	enzyme reporter	enzyme activity	microplate: 384-well plate	biochemical	protein single	enzyme activity	NVS	regulation of catalytic activity	cell-free	NA	NA	NA	1059	single	Fluorescence and electrophoretic mobility shift	Fluorescence	Fluorescence intensity	6	loss	kinase	serine/threonine kinase	208	AKT2	protein	enzyme	percent_activity	human	1	208	AKT2	protein	enzyme	NA
NVS_ENZ_hAKT2_Activator	AKT2	v-akt murine thymoma viral oncogene homolog 2	negative	enzyme reporter	enzyme activity	microplate: 384-well plate	biochemical	protein single	enzyme activity	NVS	regulation of catalytic activity	cell-free	NA	NA	NA	1059	single	Fluorescence and electrophoretic mobility shift	Fluorescence	Fluorescence intensity	0	loss	kinase	serine/threonine kinase	208	AKT2	protein	enzyme	percent_activity	human	0	208	AKT2	protein	enzyme	NA
NVS_ENZ_hAKT3	AKT3	v-akt murine thymoma viral oncogene homolog 3	positive	enzyme reporter	enzyme activity	microplate: 384-well plate	biochemical	protein single	enzyme activity	NVS	regulation of catalytic activity	cell-free	NA	NA	NA	293	single	Fluorescence and electrophoretic mobility shift	Fluorescence	Fluorescence intensity	1	loss	kinase	serine/threonine kinase	10000	AKT3	protein	enzyme	percent_activity	human	0	10000	AKT3	protein	enzyme	NA
NVS_ENZ_hAKT3_Activator	AKT3	v-akt murine thymoma viral oncogene homolog 3	negative	enzyme reporter	enzyme activity	microplate: 384-well plate	biochemical	protein single	enzyme activity	NVS	regulation of catalytic activity	cell-free	NA	NA	NA	293	single	Fluorescence and electrophoretic mobility shift	Fluorescence	Fluorescence intensity	0	loss	kinase	serine/threonine kinase	10000	AKT3	protein	enzyme	percent_activity	human	0	10000	AKT3	protein	enzyme	NA
ATG_AR_TRANS	AR	androgen receptor	positive	inducible reporter	mRNA induction	microplate: 24-well plate	cell-based	cell-based	reporter gene	ATG	regulation of transcription factor activity	cell line	NA	adherent	HepG2	1857	multiplexed	RT-PCR and Capillary electrophoresis	Fluorescence	Fluorescence intensity	20	gain	nuclear receptor	steroidal	367	AR	protein	transcription factor	fold_induction	human	1	367	AR	rna	mRNA	liver
NVS_NR_cAR	AR	androgen receptor	positive	binding reporter	radioligand binding	microplate: 96-well plate	biochemical	protein single	binding	NVS	receptor binding	cell-free	Sf9/Sf21	NA	NA	1016	single	Lysate-based radiodetection	Radiometry	Scintillation counting	114	loss	nuclear receptor	steroidal	747460	AR	protein	receptor	percent_activity	chimpanzee	11	747460	AR	protein	receptor	ovary
NVS_NR_hAR	AR	androgen receptor	positive	binding reporter	radioligand binding	microplate: 96-well plate	biochemical	protein single	binding	NVS	receptor binding	cell-free	LnCAP	NA	NA	1858	single	Lysate-based radiodetection	Radiometry	Scintillation counting	132	loss	nuclear receptor	steroidal	367	AR	protein	receptor	percent_activity	human	7	367	AR	protein	receptor	NA
NVS_NR_rAR	Ar	androgen receptor	positive	binding reporter	radioligand binding	microplate: 96-well plate	biochemical	protein single	binding	NVS	receptor binding	tissue-based cell-free	Testosterone pre-treated rat prostate	NA	NA	1858	single	Filter-based radiodetection	Radiometry	Scintillation counting	121	loss	nuclear receptor	steroidal	24208	Ar	protein	receptor	percent_activity	rat	7	24208	Ar	protein	receptor	prostate
OT_AR_ARELUC_AG_1440	AR	androgen receptor	positive	inducible reporter	luciferase induction	microplate: 384-well plate	cell-based	cell-based	reporter gene	OT	receptor activity	cell line	NA	adherent	CHOK1	1856	single	Luciferase	Luminescence	Bioluminescence	149	gain	nuclear receptor	steroidal	367	AR	pathway	pathway-specified	percent_activity	chinese hamster	8	367	AR	protein	receptor	ovary
Tox21_AR_BLA_Agonist_ratio	AR	androgen receptor	positive	inducible reporter	beta lactamase induction	microplate: 1536-well plate	cell-based	cell-based	reporter gene	Tox21	regulation of gene expression	cell line	NA	adherent	HEK293T	1858	single	GAL4 b-lactamase reporter gene	Fluorescence	Fluorescence intensity	89	gain	nuclear receptor	steroidal	367	AR	protein	receptor	percent_activity	human	5	367	AR	protein	receptor	kidney
Tox21_AR_BLA_Antagonist_ratio	AR	androgen receptor	positive	inducible reporter	beta lactamase induction	microplate: 1536-well plate	cell-based	cell-based	reporter gene	Tox21	regulation of gene expression	cell line	NA	adherent	HEK293T	1858	single	GAL4 b-lactamase reporter gene	Fluorescence	Fluorescence intensity	157	loss	nuclear receptor	steroidal	367	AR	protein	receptor	percent_activity	human	8	367	AR	protein	receptor	kidney
Tox21_AR_LUC_MDAKB2_Agonist	AR	androgen receptor	positive	inducible reporter	fluorescent protein induction	microplate: 1536-well plate	cell-based	cell-based	reporter gene	Tox21	regulation of gene expression	cell line	NA	adherent	MDA-kb2	1858	single	Luciferase-coupled ATP quantitation	Luminescence	Bioluminescence	90	gain	nuclear receptor	steroidal	367	AR	protein	receptor	percent_activity	human	5	367	AR	protein	receptor	breast
Tox21_AR_LUC_MDAKB2_Antagonist	AR	androgen receptor	positive	inducible reporter	fluorescent protein induction	microplate: 1536-well plate	cell-based	cell-based	reporter gene	Tox21	regulation of gene expression	cell line	NA	adherent	MDA-kb2	1858	single	Luciferase-coupled ATP quantitation	Luminescence	Bioluminescence	61	loss	nuclear receptor	steroidal	367	AR	protein	receptor	percent_activity	human	3	367	AR	protein	receptor	breast
OT_AR_ARSRC1_0480	AR	androgen receptor; v-src avian sarcoma (Schmidt-Ruppin A-2) viral oncogene homolog	positive	binding reporter	protein fragment complementation assay	microplate: 384-well plate	cell-based	cell-based	binding	OT	protein stabilization	cell line	NA	adherent	HEK293T	1850	single	Protein-fragment Complementation	Fluorescence	Fluorescence intensity	98	gain	nuclear receptor	steroidal	367	AR	pathway	pathway-specified	percent_activity	human	5	367;6714	AR;SRC	protein	receptor;enzyme	kidney
OT_AR_ARSRC1_0960	AR	androgen receptor; v-src avian sarcoma (Schmidt-Ruppin A-2) viral oncogene homolog	positive	binding reporter	protein fragment complementation assay	microplate: 384-well plate	cell-based	cell-based	binding	OT	protein stabilization	cell line	NA	adherent	HEK293T	1852	single	Protein-fragment Complementation	Fluorescence	Fluorescence intensity	177	gain	nuclear receptor	steroidal	367	AR	pathway	pathway-specified	percent_activity	human	10	367;6714	AR;SRC	protein	receptor;enzyme	kidney
Tox21_ELG1_LUC_Agonist	ATAD5	ATPase family, AAA domain containing 5	positive	inducible reporter	fluorescent protein induction	microplate: 1536-well plate	cell-based	cell-based	reporter gene	Tox21	regulation of gene expression	cell line	NA	adherent	HEK293T	1858	single	Luciferase-coupled ATP quantitation	Luminescence	Bioluminescence	66	gain	phosphatase	atpase	79915	ATAD5	protein	enzyme	percent_activity	human	4	79915	ATAD5	protein	enzyme	kidney
NVS_ENZ_hAurA	AURKA	aurora kinase A	positive	enzyme reporter	enzyme activity	microplate: 384-well plate	biochemical	protein single	enzyme activity	NVS	regulation of catalytic activity	cell-free	NA	NA	NA	1059	single	Fluorescence and electrophoretic mobility shift	Fluorescence	Fluorescence intensity	21	loss	kinase	serine/threonine kinase	6790	AURKA	protein	enzyme	percent_activity	human	2	6790	AURKA	protein	enzyme	NA
NVS_ENZ_hAurA_Activator	AURKA	aurora kinase A	negative	enzyme reporter	enzyme activity	microplate: 384-well plate	biochemical	protein single	enzyme activity	NVS	regulation of catalytic activity	cell-free	NA	NA	NA	1059	single	Fluorescence and electrophoretic mobility shift	Fluorescence	Fluorescence intensity	0	loss	kinase	serine/threonine kinase	6790	AURKA	protein	enzyme	percent_activity	human	0	6790	AURKA	protein	enzyme	NA
NVS_GPCR_hV1A	AVPR1A	arginine vasopressin receptor 1A	positive	binding reporter	radioligand binding	microplate: 96-well plate	biochemical	protein single	binding	NVS	receptor binding	cell-free	Human platelets	NA	NA	1059	single	Filter-based radiodetection	Radiometry	Scintillation counting	3	loss	gpcr	rhodopsin-like receptor	552	AVPR1A	protein	receptor	percent_activity	human	0	552	AVPR1A	protein	receptor	NA
NVS_GPCR_rV1	Avpr1a	arginine vasopressin receptor 1A	positive	binding reporter	radioligand binding	microplate: 48-well plate	biochemical	protein single	binding	NVS	receptor binding	tissue-based cell-free	Rat liver membranes	NA	NA	1059	single	Filter-based radiodetection	Radiometry	Scintillation counting	18	loss	gpcr	rhodopsin-like receptor	25107	Avpr1a	protein	receptor	percent_activity	rat	2	25107	Avpr1a	protein	receptor	liver
NVS_ENZ_hBACE	BACE1	beta-site APP-cleaving enzyme 1	positive	enzyme reporter	enzyme activity	microplate: 96-well plate	biochemical	protein single	enzyme activity	NVS	regulation of catalytic activity	cell-free	SF9	NA	NA	1059	single	Fluorescence	Fluorescence	Fluorescence intensity	61	loss	protease	aspartate protease	23621	BACE1	protein	enzyme	percent_activity	human	6	23621	BACE1	protein	enzyme	NA
NVS_ENZ_hBACE_Activator	BACE1	beta-site APP-cleaving enzyme 1	negative	enzyme reporter	enzyme activity	microplate: 96-well plate	biochemical	protein single	enzyme activity	NVS	regulation of catalytic activity	cell-free	SF9	NA	NA	1059	single	Fluorescence	Fluorescence	Fluorescence intensity	0	loss	protease	aspartate protease	23621	BACE1	protein	enzyme	percent_activity	human	0	23621	BACE1	protein	enzyme	NA
NVS_ENZ_hES	BCHE	butyrylcholinesterase	positive	enzyme reporter	enzyme activity	microplate: 96-well plate	biochemical	protein single	enzyme activity	NVS	regulation of catalytic activity	cell-free	Human plasma	NA	NA	1059	single	Colorimetric	Spectrophotometry	Absorbance	60	loss	esterase	pseudocholinesterase	590	BCHE	protein	enzyme	percent_activity	human	6	590	BCHE	protein	enzyme	NA
NVS_ENZ_hES_Activator	BCHE	butyrylcholinesterase	negative	enzyme reporter	enzyme activity	microplate: 96-well plate	biochemical	protein single	enzyme activity	NVS	regulation of catalytic activity	cell-free	Human plasma	NA	NA	1059	single	Colorimetric	Spectrophotometry	Absorbance	2	loss	esterase	pseudocholinesterase	590	BCHE	protein	enzyme	percent_activity	human	0	590	BCHE	protein	enzyme	NA
NVS_GPCR_gBK2	Bdkrb2	bradykinin receptor B2	positive	binding reporter	radioligand binding	microplate: 48-well plate	biochemical	protein single	binding	NVS	receptor binding	tissue-based cell-free	Guinea pig ileum membranes	NA	NA	1059	single	Filter-based radiodetection	Radiometry	Scintillation counting	9	loss	gpcr	rhodopsin-like receptor	100135486	Bdkrb2	protein	receptor	percent_activity	guinea pig	1	100135486	Bdkrb2	protein	receptor	intestinal
NVS_ENZ_hBTK	BTK	Bruton agammaglobulinemia tyrosine kinase	positive	enzyme reporter	enzyme activity	microplate: 96-well plate	biochemical	protein single	enzyme activity	NVS	regulation of catalytic activity	cell-free	NA	NA	NA	293	single	Fluorescence and electrophoretic mobility shift	Fluorescence	Fluorescence intensity	1	loss	kinase	non-receptor tyrosine kinase	695	BTK	protein	enzyme	percent_activity	human	0	695	BTK	protein	enzyme	NA
NVS_ENZ_hBTK_Activator	BTK	Bruton agammaglobulinemia tyrosine kinase	negative	enzyme reporter	enzyme activity	microplate: 96-well plate	biochemical	protein single	enzyme activity	NVS	regulation of catalytic activity	cell-free	NA	NA	NA	293	single	Fluorescence and electrophoretic mobility shift	Fluorescence	Fluorescence intensity	2	loss	kinase	non-receptor tyrosine kinase	695	BTK	protein	enzyme	percent_activity	human	1	695	BTK	protein	enzyme	NA
NVS_GPCR_hC5a	C5AR1	complement component 5a receptor 1	positive	binding reporter	radioligand binding	microplate: 96-well plate	biochemical	protein single	binding	NVS	receptor binding	cell-free	U937	NA	NA	959	single	Filter-based radiodetection	Radiometry	Scintillation counting	2	loss	gpcr	rhodopsin-like receptor	728	C5AR1	protein	receptor	percent_activity	human	0	728	C5AR1	protein	receptor	NA
NVS_IC_rCaBTZCHL	Cacna1a	calcium channel, voltage-dependent, P/Q type, alpha 1A subunit	positive	binding reporter	radioligand binding	microplate: 48-well plate	biochemical	protein single	binding	NVS	receptor binding	tissue-based cell-free	Rat cortical membranes	NA	NA	1059	single	Filter-based radiodetection	Radiometry	Scintillation counting	65	loss	ion channel	calcium channel	25398	Cacna1a	protein	receptor	percent_activity	rat	6	25398	Cacna1a	protein	receptor	brain
NVS_IC_rCaDHPRCh_L	Cacna1a	calcium channel, voltage-dependent, P/Q type, alpha 1A subunit	positive	binding reporter	radioligand binding	microplate: 48-well plate	biochemical	protein single	binding	NVS	receptor binding	tissue-based cell-free	Rat cortical membranes	NA	NA	1059	single	Filter-based radiodetection	Radiometry	Scintillation counting	39	loss	ion channel	calcium channel	25398	Cacna1a	protein	receptor	percent_activity	rat	4	25398	Cacna1a	protein	receptor	brain
NVS_IC_rCaChN	Cacna1b	calcium channel, voltage-dependent, N type, alpha 1B subunit	positive	binding reporter	radioligand binding	microplate: 96-well plate	biochemical	protein single	binding	NVS	receptor binding	tissue-based cell-free	Rat cortical membranes	NA	NA	1059	single	Filter-based radiodetection	Radiometry	Scintillation counting	0	loss	ion channel	calcium channel	257648	Cacna1b	protein	receptor	percent_activity	rat	0	257648	Cacna1b	protein	receptor	brain
NVS_ENZ_hCASP1	CASP1	caspase 1, apoptosis-related cysteine peptidase (interleukin 1, beta, convertase)	positive	enzyme reporter	enzyme activity	microplate: 96-well plate	biochemical	protein single	enzyme activity	NVS	regulation of catalytic activity	cell-free	E. coli	NA	NA	1059	single	Fluorescence	Fluorescence	Fluorescence intensity	4	loss	protease	cysteine protease	834	CASP1	protein	enzyme	percent_activity	human	0	834	CASP1	protein	enzyme	NA
NVS_ENZ_hCASP1_Activator	CASP1	caspase 1, apoptosis-related cysteine peptidase (interleukin 1, beta, convertase)	negative	enzyme reporter	enzyme activity	microplate: 96-well plate	biochemical	protein single	enzyme activity	NVS	regulation of catalytic activity	cell-free	E. coli	NA	NA	1059	single	Fluorescence	Fluorescence	Fluorescence intensity	0	loss	protease	cysteine protease	834	CASP1	protein	enzyme	percent_activity	human	0	834	CASP1	protein	enzyme	NA
NVS_ENZ_hCASP10	CASP10	caspase 10, apoptosis-related cysteine peptidase	positive	enzyme reporter	enzyme activity	microplate: 96-well plate	biochemical	protein single	enzyme activity	NVS	regulation of catalytic activity	cell-free	E. coli	NA	NA	1059	single	Fluorescence	Fluorescence	Fluorescence intensity	0	loss	protease	cysteine protease	843	CASP10	protein	enzyme	percent_activity	human	0	843	CASP10	protein	enzyme	NA
NVS_ENZ_hCASP10_Activator	CASP10	caspase 10, apoptosis-related cysteine peptidase	negative	enzyme reporter	enzyme activity	microplate: 96-well plate	biochemical	protein single	enzyme activity	NVS	regulation of catalytic activity	cell-free	E. coli	NA	NA	1059	single	Fluorescence	Fluorescence	Fluorescence intensity	0	loss	protease	cysteine protease	843	CASP10	protein	enzyme	percent_activity	human	0	843	CASP10	protein	enzyme	NA
NVS_ENZ_hCASP2	CASP2	caspase 2, apoptosis-related cysteine peptidase	positive	enzyme reporter	enzyme activity	microplate: 96-well plate	biochemical	protein single	enzyme activity	NVS	regulation of catalytic activity	cell-free	E. coli	NA	NA	1059	single	Fluorescence	Fluorescence	Fluorescence intensity	4	loss	protease	cysteine protease	835	CASP2	protein	enzyme	percent_activity	human	0	835	CASP2	protein	enzyme	NA
NVS_ENZ_hCASP2_Activator	CASP2	caspase 2, apoptosis-related cysteine peptidase	negative	enzyme reporter	enzyme activity	microplate: 96-well plate	biochemical	protein single	enzyme activity	NVS	regulation of catalytic activity	cell-free	E. coli	NA	NA	1059	single	Fluorescence	Fluorescence	Fluorescence intensity	0	loss	protease	cysteine protease	835	CASP2	protein	enzyme	percent_activity	human	0	835	CASP2	protein	enzyme	NA
NVS_ENZ_hCASP3	CASP3	caspase 3, apoptosis-related cysteine peptidase	positive	enzyme reporter	enzyme activity	microplate: 96-well plate	biochemical	protein single	enzyme activity	NVS	regulation of catalytic activity	cell-free	E. coli	NA	NA	1059	single	Fluorescence	Fluorescence	Fluorescence intensity	4	loss	protease	cysteine protease	836	CASP3	protein	enzyme	percent_activity	human	0	836	CASP3	protein	enzyme	NA
NVS_ENZ_hCASP3_Activator	CASP3	caspase 3, apoptosis-related cysteine peptidase	negative	enzyme reporter	enzyme activity	microplate: 96-well plate	biochemical	protein single	enzyme activity	NVS	regulation of catalytic activity	cell-free	E. coli	NA	NA	1059	single	Fluorescence	Fluorescence	Fluorescence intensity	0	loss	protease	cysteine protease	836	CASP3	protein	enzyme	percent_activity	human	0	836	CASP3	protein	enzyme	NA
NVS_ENZ_hCASP4	CASP4	caspase 4, apoptosis-related cysteine peptidase	positive	enzyme reporter	enzyme activity	microplate: 96-well plate	biochemical	protein single	enzyme activity	NVS	regulation of catalytic activity	cell-free	E. coli	NA	NA	1059	single	Fluorescence	Fluorescence	Fluorescence intensity	5	loss	protease	cysteine protease	837	CASP4	protein	enzyme	percent_activity	human	0	837	CASP4	protein	enzyme	NA
NVS_ENZ_hCASP4_Activator	CASP4	caspase 4, apoptosis-related cysteine peptidase	negative	enzyme reporter	enzyme activity	microplate: 96-well plate	biochemical	protein single	enzyme activity	NVS	regulation of catalytic activity	cell-free	E. coli	NA	NA	1059	single	Fluorescence	Fluorescence	Fluorescence intensity	2	loss	protease	cysteine protease	837	CASP4	protein	enzyme	percent_activity	human	0	837	CASP4	protein	enzyme	NA
NVS_ENZ_hCASP5	CASP5	caspase 5, apoptosis-related cysteine peptidase	positive	enzyme reporter	enzyme activity	microplate: 96-well plate	biochemical	protein single	enzyme activity	NVS	regulation of catalytic activity	cell-free	E. coli	NA	NA	1059	single	Fluorescence	Fluorescence	Fluorescence intensity	27	loss	protease	cysteine protease	838	CASP5	protein	enzyme	percent_activity	human	3	838	CASP5	protein	enzyme	NA
NVS_ENZ_hCASP5_Activator	CASP5	caspase 5, apoptosis-related cysteine peptidase	negative	enzyme reporter	enzyme activity	microplate: 96-well plate	biochemical	protein single	enzyme activity	NVS	regulation of catalytic activity	cell-free	E. coli	NA	NA	1059	single	Fluorescence	Fluorescence	Fluorescence intensity	0	loss	protease	cysteine protease	838	CASP5	protein	enzyme	percent_activity	human	0	838	CASP5	protein	enzyme	NA
NVS_ENZ_hCASP8	CASP8	caspase 8, apoptosis-related cysteine peptidase	positive	enzyme reporter	enzyme activity	microplate: 96-well plate	biochemical	protein single	enzyme activity	NVS	regulation of catalytic activity	cell-free	E. coli	NA	NA	1060	single	Fluorescence	Fluorescence	Fluorescence intensity	5	loss	protease	cysteine protease	841	CASP8	protein	enzyme	percent_activity	human	0	841	CASP8	protein	enzyme	NA
NVS_ENZ_hCASP8_Activator	CASP8	caspase 8, apoptosis-related cysteine peptidase	negative	enzyme reporter	enzyme activity	microplate: 96-well plate	biochemical	protein single	enzyme activity	NVS	regulation of catalytic activity	cell-free	E. coli	NA	NA	1060	single	Fluorescence	Fluorescence	Fluorescence intensity	0	loss	protease	cysteine protease	841	CASP8	protein	enzyme	percent_activity	human	0	841	CASP8	protein	enzyme	NA
NVS_GPCR_mCCKAPeripheral	Cckar	cholecystokinin A receptor	positive	binding reporter	radioligand binding	microplate: 96-well plate	biochemical	protein single	binding	NVS	receptor binding	tissue-based cell-free	Mouse pancreatic membranes	NA	NA	1059	single	Filter-based radiodetection	Radiometry	Scintillation counting	33	loss	gpcr	rhodopsin-like receptor	12425	Cckar	protein	receptor	percent_activity	mouse	3	12425	Cckar	protein	receptor	pancreas
NVS_GPCR_mCKKBCentral	Cckbr	cholecystokinin B receptor	positive	binding reporter	radioligand binding	microplate: 96-well plate	biochemical	protein single	binding	NVS	receptor binding	tissue-based cell-free	Mouse forebrain membranes	NA	NA	1059	single	Filter-based radiodetection	Radiometry	Scintillation counting	9	loss	gpcr	rhodopsin-like receptor	12426	Cckbr	protein	receptor	percent_activity	mouse	1	12426	Cckbr	protein	receptor	brain
BSK_3C_MCP1_down	CCL2	chemokine (C-C motif) ligand 2	negative	binding reporter	immunoassay: elisa	microplate: 96-well plate	cell-based	cell-based	signaling	BSK	regulation of gene expression	primary cell	NA	NA	HUVEC	1058	multiplexed	ELISA	Fluorescence	Fluorescence intensity	271	both	cytokine	chemotactic factor	6347	CCL2	protein	protein-specified	fold_induction	human	26	6347	CCL2	protein	protein-specified	vascular
BSK_3C_MCP1_up	CCL2	chemokine (C-C motif) ligand 2	positive	binding reporter	immunoassay: elisa	microplate: 96-well plate	cell-based	cell-based	signaling	BSK	regulation of gene expression	primary cell	NA	NA	HUVEC	1058	multiplexed	ELISA	Fluorescence	Fluorescence intensity	24	both	cytokine	chemotactic factor	6347	CCL2	protein	protein-specified	fold_induction	human	2	6347	CCL2	protein	protein-specified	vascular
BSK_4H_MCP1_down	CCL2	chemokine (C-C motif) ligand 2	negative	binding reporter	immunoassay: elisa	microplate: 96-well plate	cell-based	cell-based	signaling	BSK	regulation of gene expression	primary cell	NA	NA	HUVEC	1058	multiplexed	ELISA	Fluorescence	Fluorescence intensity	225	both	cytokine	chemotactic factor	6347	CCL2	protein	protein-specified	fold_induction	human	21	6347	CCL2	protein	protein-specified	vascular
BSK_4H_MCP1_up	CCL2	chemokine (C-C motif) ligand 2	positive	binding reporter	immunoassay: elisa	microplate: 96-well plate	cell-based	cell-based	signaling	BSK	regulation of gene expression	primary cell	NA	NA	HUVEC	1058	multiplexed	ELISA	Fluorescence	Fluorescence intensity	17	both	cytokine	chemotactic factor	6347	CCL2	protein	protein-specified	fold_induction	human	2	6347	CCL2	protein	protein-specified	vascular
BSK_CASM3C_MCP1_down	CCL2	chemokine (C-C motif) ligand 2	negative	binding reporter	immunoassay: elisa	microplate: 96-well plate	cell-based	cell-based	signaling	BSK	regulation of gene expression	primary cell	NA	NA	HCAVSC	775	multiplexed	ELISA	Fluorescence	Fluorescence intensity	94	both	cytokine	chemotactic factor	6347	CCL2	protein	protein-specified	fold_induction	human	12	6347	CCL2	protein	protein-specified	vascular
BSK_CASM3C_MCP1_up	CCL2	chemokine (C-C motif) ligand 2	positive	binding reporter	immunoassay: elisa	microplate: 96-well plate	cell-based	cell-based	signaling	BSK	regulation of gene expression	primary cell	NA	NA	HCAVSC	775	multiplexed	ELISA	Fluorescence	Fluorescence intensity	22	both	cytokine	chemotactic factor	6347	CCL2	protein	protein-specified	fold_induction	human	3	6347	CCL2	protein	protein-specified	vascular
BSK_KF3CT_MCP1_down	CCL2	chemokine (C-C motif) ligand 2	negative	binding reporter	immunoassay: elisa	microplate: 96-well plate	cell-based	cell-based	signaling	BSK	regulation of gene expression	primary cell co-culture	NA	NA	HPK, HDF	1058	multiplexed	ELISA	Fluorescence	Fluorescence intensity	147	both	cytokine	chemotactic factor	6347	CCL2	protein	protein-specified	fold_induction	human	14	6347	CCL2	protein	protein-specified	skin
BSK_KF3CT_MCP1_up	CCL2	chemokine (C-C motif) ligand 2	positive	binding reporter	immunoassay: elisa	microplate: 96-well plate	cell-based	cell-based	signaling	BSK	regulation of gene expression	primary cell co-culture	NA	NA	HPK, HDF	1058	multiplexed	ELISA	Fluorescence	Fluorescence intensity	22	both	cytokine	chemotactic factor	6347	CCL2	protein	protein-specified	fold_induction	human	2	6347	CCL2	protein	protein-specified	skin
BSK_LPS_MCP1_down	CCL2	chemokine (C-C motif) ligand 2	negative	binding reporter	immunoassay: elisa	microplate: 96-well plate	cell-based	cell-based	signaling	BSK	regulation of gene expression	primary cell co-culture	NA	NA	HUVEC, PBMC	1058	multiplexed	ELISA	Fluorescence	Fluorescence intensity	241	both	cytokine	chemotactic factor	6347	CCL2	protein	protein-specified	fold_induction	human	23	6347	CCL2	protein	protein-specified	vascular
BSK_LPS_MCP1_up	CCL2	chemokine (C-C motif) ligand 2	positive	binding reporter	immunoassay: elisa	microplate: 96-well plate	cell-based	cell-based	signaling	BSK	regulation of gene expression	primary cell co-culture	NA	NA	HUVEC, PBMC	1058	multiplexed	ELISA	Fluorescence	Fluorescence intensity	30	both	cytokine	chemotactic factor	6347	CCL2	protein	protein-specified	fold_induction	human	3	6347	CCL2	protein	protein-specified	vascular
BSK_SAg_MCP1_down	CCL2	chemokine (C-C motif) ligand 2	negative	binding reporter	immunoassay: elisa	microplate: 96-well plate	cell-based	cell-based	signaling	BSK	regulation of gene expression	primary cell co-culture	NA	NA	HUVEC, PBMC	1058	multiplexed	ELISA	Fluorescence	Fluorescence intensity	265	both	cytokine	chemotactic factor	6347	CCL2	protein	protein-specified	fold_induction	human	25	6347	CCL2	protein	protein-specified	vascular
BSK_SAg_MCP1_up	CCL2	chemokine (C-C motif) ligand 2	positive	binding reporter	immunoassay: elisa	microplate: 96-well plate	cell-based	cell-based	signaling	BSK	regulation of gene expression	primary cell co-culture	NA	NA	HUVEC, PBMC	1058	multiplexed	ELISA	Fluorescence	Fluorescence intensity	18	both	cytokine	chemotactic factor	6347	CCL2	protein	protein-specified	fold_induction	human	2	6347	CCL2	protein	protein-specified	vascular
BSK_SM3C_MCP1_down	CCL2	chemokine (C-C motif) ligand 2	negative	binding reporter	immunoassay: elisa	microplate: 96-well plate	cell-based	cell-based	signaling	BSK	regulation of gene expression	primary cell co-culture	NA	NA	HUVEC, HVSMC	292	multiplexed	ELISA	Fluorescence	Fluorescence intensity	31	both	cytokine	chemotactic factor	6347	CCL2	protein	protein-specified	fold_induction	human	11	6347	CCL2	protein	protein-specified	vascular
BSK_SM3C_MCP1_up	CCL2	chemokine (C-C motif) ligand 2	positive	binding reporter	immunoassay: elisa	microplate: 96-well plate	cell-based	cell-based	signaling	BSK	regulation of gene expression	primary cell co-culture	NA	NA	HUVEC, HVSMC	292	multiplexed	ELISA	Fluorescence	Fluorescence intensity	6	both	cytokine	chemotactic factor	6347	CCL2	protein	protein-specified	fold_induction	human	2	6347	CCL2	protein	protein-specified	vascular
BSK_4H_Eotaxin3_down	CCL26	chemokine (C-C motif) ligand 26	negative	binding reporter	immunoassay: elisa	microplate: 96-well plate	cell-based	cell-based	signaling	BSK	regulation of gene expression	primary cell	NA	NA	HUVEC	1058	multiplexed	ELISA	Fluorescence	Fluorescence intensity	247	both	cytokine	chemotactic factor	10344	CCL26	protein	protein-specified	fold_induction	human	23	10344	CCL26	protein	protein-specified	vascular
BSK_4H_Eotaxin3_up	CCL26	chemokine (C-C motif) ligand 26	positive	binding reporter	immunoassay: elisa	microplate: 96-well plate	cell-based	cell-based	signaling	BSK	regulation of gene expression	primary cell	NA	NA	HUVEC	1058	multiplexed	ELISA	Fluorescence	Fluorescence intensity	2	both	cytokine	chemotactic factor	10344	CCL26	protein	protein-specified	fold_induction	human	0	10344	CCL26	protein	protein-specified	vascular
BSK_SAg_CD38_down	CD38	CD38 molecule	negative	binding reporter	immunoassay: elisa	microplate: 96-well plate	cell-based	cell-based	signaling	BSK	regulation of gene expression	primary cell co-culture	NA	NA	HUVEC, PBMC	1058	multiplexed	ELISA	Fluorescence	Fluorescence intensity	285	both	cytokine	NA	952	CD38	protein	protein-specified	fold_induction	human	27	952	CD38	protein	protein-specified	vascular
BSK_SAg_CD38_up	CD38	CD38 molecule	positive	binding reporter	immunoassay: elisa	microplate: 96-well plate	cell-based	cell-based	signaling	BSK	regulation of gene expression	primary cell co-culture	NA	NA	HUVEC, PBMC	1058	multiplexed	ELISA	Fluorescence	Fluorescence intensity	13	both	cytokine	NA	952	CD38	protein	protein-specified	fold_induction	human	1	952	CD38	protein	protein-specified	vascular
BSK_LPS_CD40_down	CD40	CD40 molecule, TNF receptor superfamily member 5	negative	binding reporter	immunoassay: elisa	microplate: 96-well plate	cell-based	cell-based	signaling	BSK	regulation of gene expression	primary cell co-culture	NA	NA	HUVEC, PBMC	1058	multiplexed	ELISA	Fluorescence	Fluorescence intensity	234	both	cytokine	inflammatory factor	958	CD40	protein	protein-specified	fold_induction	human	22	958	CD40	protein	protein-specified	vascular
BSK_LPS_CD40_up	CD40	CD40 molecule, TNF receptor superfamily member 5	positive	binding reporter	immunoassay: elisa	microplate: 96-well plate	cell-based	cell-based	signaling	BSK	regulation of gene expression	primary cell co-culture	NA	NA	HUVEC, PBMC	1058	multiplexed	ELISA	Fluorescence	Fluorescence intensity	4	both	cytokine	inflammatory factor	958	CD40	protein	protein-specified	fold_induction	human	0	958	CD40	protein	protein-specified	vascular
BSK_SAg_CD40_down	CD40	CD40 molecule, TNF receptor superfamily member 5	negative	binding reporter	immunoassay: elisa	microplate: 96-well plate	cell-based	cell-based	signaling	BSK	regulation of gene expression	primary cell co-culture	NA	NA	HUVEC, PBMC	1058	multiplexed	ELISA	Fluorescence	Fluorescence intensity	314	both	cytokine	inflammatory factor	958	CD40	protein	protein-specified	fold_induction	human	30	958	CD40	protein	protein-specified	vascular
BSK_SAg_CD40_up	CD40	CD40 molecule, TNF receptor superfamily member 5	positive	binding reporter	immunoassay: elisa	microplate: 96-well plate	cell-based	cell-based	signaling	BSK	regulation of gene expression	primary cell co-culture	NA	NA	HUVEC, PBMC	1058	multiplexed	ELISA	Fluorescence	Fluorescence intensity	9	both	cytokine	inflammatory factor	958	CD40	protein	protein-specified	fold_induction	human	1	958	CD40	protein	protein-specified	vascular
BSK_SAg_CD69_down	CD69	CD69 molecule	negative	binding reporter	immunoassay: elisa	microplate: 96-well plate	cell-based	cell-based	signaling	BSK	regulation of gene expression	primary cell co-culture	NA	NA	HUVEC, PBMC	1058	multiplexed	ELISA	Fluorescence	Fluorescence intensity	279	both	cytokine	inflammatory factor	969	CD69	protein	protein-specified	fold_induction	human	26	969	CD69	protein	protein-specified	vascular
BSK_SAg_CD69_up	CD69	CD69 molecule	positive	binding reporter	immunoassay: elisa	microplate: 96-well plate	cell-based	cell-based	signaling	BSK	regulation of gene expression	primary cell co-culture	NA	NA	HUVEC, PBMC	1058	multiplexed	ELISA	Fluorescence	Fluorescence intensity	13	both	cytokine	inflammatory factor	969	CD69	protein	protein-specified	fold_induction	human	1	969	CD69	protein	protein-specified	vascular
NVS_ENZ_hCDK2	CDK2	cyclin-dependent kinase 2	positive	enzyme reporter	enzyme activity	microplate: 384-well plate	biochemical	protein single	enzyme activity	NVS	regulation of catalytic activity	cell-free	NA	NA	NA	1059	single	Fluorescence and electrophoretic mobility shift	Fluorescence	Fluorescence intensity	7	loss	kinase	serine/threonine kinase	1017	CDK2	protein	enzyme	percent_activity	human	1	1017	CDK2	protein	enzyme	NA
NVS_ENZ_hCDK2_Activator	CDK2	cyclin-dependent kinase 2	negative	enzyme reporter	enzyme activity	microplate: 384-well plate	biochemical	protein single	enzyme activity	NVS	regulation of catalytic activity	cell-free	NA	NA	NA	1059	single	Fluorescence and electrophoretic mobility shift	Fluorescence	Fluorescence intensity	0	loss	kinase	serine/threonine kinase	1017	CDK2	protein	enzyme	percent_activity	human	0	1017	CDK2	protein	enzyme	NA
NVS_ENZ_hCDK6	CDK6	cyclin-dependent kinase 6	positive	enzyme reporter	enzyme activity	microplate: 384-well plate	biochemical	protein single	enzyme activity	NVS	regulation of catalytic activity	cell-free	NA	NA	NA	293	single	Fluorescence and electrophoretic mobility shift	Fluorescence	Fluorescence intensity	3	loss	kinase	serine/threonine kinase	1021	CDK6	protein	enzyme	percent_activity	human	1	1021	CDK6	protein	enzyme	NA
NVS_ENZ_hCDK6_Activator	CDK6	cyclin-dependent kinase 6	negative	enzyme reporter	enzyme activity	microplate: 384-well plate	biochemical	protein single	enzyme activity	NVS	regulation of catalytic activity	cell-free	NA	NA	NA	293	single	Fluorescence and electrophoretic mobility shift	Fluorescence	Fluorescence intensity	0	loss	kinase	serine/threonine kinase	1021	CDK6	protein	enzyme	percent_activity	human	0	1021	CDK6	protein	enzyme	NA
ATG_C_EBP_CIS	CEBPB	CCAAT/enhancer binding protein (C/EBP), beta	positive	inducible reporter	mRNA induction	microplate: 24-well plate	cell-based	cell-based	reporter gene	ATG	regulation of transcription factor activity	cell line	NA	adherent	HepG2	1857	multiplexed	RT-PCR and Capillary electrophoresis	Fluorescence	Fluorescence intensity	3	gain	dna binding	basic leucine zipper	1051	CEBPB	protein	transcription factor	fold_induction	human	0	1051	CEBPB	rna	mRNA	liver
NVS_ENZ_hCHK1	CHEK1	CHK1 checkpoint homolog (S. pombe)	positive	enzyme reporter	enzyme activity	microplate: 96-well plate	biochemical	protein single	enzyme activity	NVS	regulation of catalytic activity	cell-free	NA	NA	NA	293	single	Fluorescence and electrophoretic mobility shift	Fluorescence	Fluorescence intensity	0	loss	kinase	serine/threonine kinase	1111	CHEK1	protein	enzyme	percent_activity	human	0	1111	CHEK1	protein	enzyme	NA
NVS_ENZ_hCHK1_Activator	CHEK1	CHK1 checkpoint homolog (S. pombe)	negative	enzyme reporter	enzyme activity	microplate: 96-well plate	biochemical	protein single	enzyme activity	NVS	regulation of catalytic activity	cell-free	NA	NA	NA	293	single	Fluorescence and electrophoretic mobility shift	Fluorescence	Fluorescence intensity	0	loss	kinase	serine/threonine kinase	1111	CHEK1	protein	enzyme	percent_activity	human	0	1111	CHEK1	protein	enzyme	NA
NVS_GPCR_hM1	CHRM1	cholinergic receptor, muscarinic 1	positive	binding reporter	radioligand binding	microplate: 96-well plate	biochemical	protein single	binding	NVS	receptor binding	cell-free	CHO	NA	NA	1062	single	Filter-based radiodetection	Radiometry	Scintillation counting	47	loss	gpcr	rhodopsin-like receptor	1128	CHRM1	protein	receptor	percent_activity	human	4	1128	CHRM1	protein	receptor	NA
NVS_GPCR_hM2	CHRM2	cholinergic receptor, muscarinic 2	positive	binding reporter	radioligand binding	microplate: 96-well plate	biochemical	protein single	binding	NVS	receptor binding	cell-free	CHO	NA	NA	1059	single	Filter-based radiodetection	Radiometry	Scintillation counting	55	loss	gpcr	rhodopsin-like receptor	1129	CHRM2	protein	receptor	percent_activity	human	5	1129	CHRM2	protein	receptor	NA
NVS_GPCR_gMPeripheral_NonSelective	Chrm3	cholinergic receptor, muscarinic 3	positive	binding reporter	radioligand binding	microplate: 48-well plate	biochemical	protein single	binding	NVS	receptor binding	tissue-based cell-free	Guinea pig bladder membranes	NA	NA	1059	single	Filter-based radiodetection	Radiometry	Scintillation counting	41	loss	gpcr	rhodopsin-like receptor	100379235	Chrm3	protein	receptor	percent_activity	guinea pig	4	100379235	Chrm3	protein	receptor	bladder
NVS_GPCR_hM3	CHRM3	cholinergic receptor, muscarinic 3	positive	binding reporter	radioligand binding	microplate: 96-well plate	biochemical	protein single	binding	NVS	receptor binding	cell-free	CHO	NA	NA	1059	single	Filter-based radiodetection	Radiometry	Scintillation counting	46	loss	gpcr	rhodopsin-like receptor	1131	CHRM3	protein	receptor	percent_activity	human	4	1131	CHRM3	protein	receptor	NA
NVS_GPCR_hM4	CHRM4	cholinergic receptor, muscarinic 4	positive	binding reporter	radioligand binding	microplate: 96-well plate	biochemical	protein single	binding	NVS	receptor binding	cell-free	CHO	NA	NA	1059	single	Filter-based radiodetection	Radiometry	Scintillation counting	55	loss	gpcr	rhodopsin-like receptor	1132	CHRM4	protein	receptor	percent_activity	human	5	1132	CHRM4	protein	receptor	NA
NVS_GPCR_hM5	CHRM5	cholinergic receptor, muscarinic 5	positive	binding reporter	radioligand binding	microplate: 96-well plate	biochemical	protein single	binding	NVS	receptor binding	cell-free	CHO	NA	NA	1059	single	Filter-based radiodetection	Radiometry	Scintillation counting	62	loss	gpcr	rhodopsin-like receptor	1133	CHRM5	protein	receptor	percent_activity	human	6	1133	CHRM5	protein	receptor	NA
NVS_LGIC_hNNR_NBungSens	CHRNA2	cholinergic receptor, nicotinic, alpha 2 (neuronal)	positive	binding reporter	radioligand binding	microplate: 48-well plate	biochemical	protein single	binding	NVS	receptor binding	tissue-based cell-free	Human neuroblastoma membrane cells	NA	NA	1059	single	Filter-based radiodetection	Radiometry	Scintillation counting	17	loss	ion channel	ligand-gated ion channel	1135	CHRNA2	protein	receptor	percent_activity	human	2	1135	CHRNA2	protein	receptor	brain
NVS_LGIC_rNNR_BungSens	Chrna7	cholinergic receptor, nicotinic, alpha 7 (neuronal)	positive	binding reporter	radioligand binding	microplate: 48-well plate	biochemical	protein single	binding	NVS	receptor binding	tissue-based cell-free	Rat cortical membranes	NA	NA	1059	single	Filter-based radiodetection	Radiometry	Scintillation counting	13	loss	ion channel	ligand-gated ion channel	25302	Chrna7	protein	receptor	percent_activity	rat	1	25302	Chrna7	protein	receptor	brain
NVS_ENZ_hIKKa	CHUK	conserved helix-loop-helix ubiquitous kinase	positive	enzyme reporter	enzyme activity	microplate: 384-well plate	biochemical	protein single	enzyme activity	NVS	regulation of catalytic activity	cell-free	NA	NA	NA	1059	single	Fluorescence and electrophoretic mobility shift	Fluorescence	Fluorescence intensity	4	loss	kinase	serine/threonine kinase	1147	CHUK	protein	enzyme	percent_activity	human	0	1147	CHUK	protein	enzyme	NA
NVS_ENZ_hIKKa_Activator	CHUK	conserved helix-loop-helix ubiquitous kinase	negative	enzyme reporter	enzyme activity	microplate: 384-well plate	biochemical	protein single	enzyme activity	NVS	regulation of catalytic activity	cell-free	NA	NA	NA	1059	single	Fluorescence and electrophoretic mobility shift	Fluorescence	Fluorescence intensity	0	loss	kinase	serine/threonine kinase	1147	CHUK	protein	enzyme	percent_activity	human	0	1147	CHUK	protein	enzyme	NA
BSK_hDFCGF_CollagenIII_down	COL3A1	collagen, type III, alpha 1	negative	binding reporter	immunoassay: elisa	microplate: 96-well plate	cell-based	cell-based	signaling	BSK	regulation of gene expression	primary cell	NA	NA	HDF	1058	multiplexed	ELISA	Fluorescence	Fluorescence intensity	553	both	cell adhesion molecules	collagen	1281	COL3A1	protein	protein-specified	fold_induction	human	52	1281	COL3A1	protein	protein-specified	skin
BSK_hDFCGF_CollagenIII_up	COL3A1	collagen, type III, alpha 1	positive	binding reporter	immunoassay: elisa	microplate: 96-well plate	cell-based	cell-based	signaling	BSK	regulation of gene expression	primary cell	NA	NA	HDF	1058	multiplexed	ELISA	Fluorescence	Fluorescence intensity	197	both	cell adhesion molecules	collagen	1281	COL3A1	protein	protein-specified	fold_induction	human	19	1281	COL3A1	protein	protein-specified	skin
NVS_ENZ_rCOMT	Comt	catechol-O-methyltransferase	positive	enzyme reporter	enzyme activity	microplate: 96-well plate	biochemical	protein single	enzyme activity	NVS	regulation of catalytic activity	tissue-based cell-free	Rat dorsal striatum	NA	NA	1059	single	HPLC and Spectrophotometry	Spectrophotometry	Absorbance	13	loss	methyltransferase	o-methyltransferase	24267	Comt	protein	enzyme	percent_activity	rat	1	24267	Comt	protein	enzyme	brain
NVS_ENZ_rCOMT_Activator	Comt	catechol-O-methyltransferase	negative	enzyme reporter	enzyme activity	microplate: 96-well plate	biochemical	protein single	enzyme activity	NVS	regulation of catalytic activity	tissue-based cell-free	Rat dorsal striatum	NA	NA	1059	single	HPLC and Spectrophotometry	Spectrophotometry	Absorbance	0	loss	methyltransferase	o-methyltransferase	24267	Comt	protein	enzyme	percent_activity	rat	0	24267	Comt	protein	enzyme	brain
ATG_CRE_CIS	CREB3	cAMP responsive element binding protein 3	positive	inducible reporter	mRNA induction	microplate: 24-well plate	cell-based	cell-based	reporter gene	ATG	regulation of transcription factor activity	cell line	NA	adherent	HepG2	1857	multiplexed	RT-PCR and Capillary electrophoresis	Fluorescence	Fluorescence intensity	32	gain	dna binding	basic leucine zipper	10488	CREB3	protein	transcription factor	fold_induction	human	2	10488	CREB3	rna	mRNA	liver
NVS_GPCR_rCRF	Crhr1	corticotropin releasing hormone receptor 1	positive	binding reporter	radioligand binding	microplate: 96-well plate	biochemical	protein single	binding	NVS	receptor binding	tissue-based cell-free	Rat cortical membranes	NA	NA	1059	single	Lysate-based radiodetection	Radiometry	Scintillation counting	0	loss	gpcr	secretin receptor	58959	Crhr1	protein	receptor	percent_activity	rat	0	58959	Crhr1	protein	receptor	brain
BSK_CASM3C_MCSF_down	CSF1	colony stimulating factor 1 (macrophage)	negative	binding reporter	immunoassay: elisa	microplate: 96-well plate	cell-based	cell-based	signaling	BSK	regulation of gene expression	primary cell	NA	NA	HCAVSC	775	multiplexed	ELISA	Fluorescence	Fluorescence intensity	99	both	hematopoietic factor	colony stimulating factor	1435	CSF1	protein	protein-specified	fold_induction	human	13	1435	CSF1	protein	protein-specified	vascular
BSK_CASM3C_MCSF_up	CSF1	colony stimulating factor 1 (macrophage)	positive	binding reporter	immunoassay: elisa	microplate: 96-well plate	cell-based	cell-based	signaling	BSK	regulation of gene expression	primary cell	NA	NA	HCAVSC	775	multiplexed	ELISA	Fluorescence	Fluorescence intensity	18	both	hematopoietic factor	colony stimulating factor	1435	CSF1	protein	protein-specified	fold_induction	human	2	1435	CSF1	protein	protein-specified	vascular
BSK_LPS_MCSF_down	CSF1	colony stimulating factor 1 (macrophage)	negative	binding reporter	immunoassay: elisa	microplate: 96-well plate	cell-based	cell-based	signaling	BSK	regulation of gene expression	primary cell co-culture	NA	NA	HUVEC, PBMC	1058	multiplexed	ELISA	Fluorescence	Fluorescence intensity	209	both	hematopoietic factor	colony stimulating factor	1435	CSF1	protein	protein-specified	fold_induction	human	20	1435	CSF1	protein	protein-specified	vascular
BSK_LPS_MCSF_up	CSF1	colony stimulating factor 1 (macrophage)	positive	binding reporter	immunoassay: elisa	microplate: 96-well plate	cell-based	cell-based	signaling	BSK	regulation of gene expression	primary cell co-culture	NA	NA	HUVEC, PBMC	1058	multiplexed	ELISA	Fluorescence	Fluorescence intensity	1	both	hematopoietic factor	colony stimulating factor	1435	CSF1	protein	protein-specified	fold_induction	human	0	1435	CSF1	protein	protein-specified	vascular
BSK_SM3C_MCSF_down	CSF1	colony stimulating factor 1 (macrophage)	negative	binding reporter	immunoassay: elisa	microplate: 96-well plate	cell-based	cell-based	signaling	BSK	regulation of gene expression	primary cell co-culture	NA	NA	HUVEC, HVSMC	292	multiplexed	ELISA	Fluorescence	Fluorescence intensity	29	both	hematopoietic factor	colony stimulating factor	1435	CSF1	protein	protein-specified	fold_induction	human	10	1435	CSF1	protein	protein-specified	vascular
BSK_SM3C_MCSF_up	CSF1	colony stimulating factor 1 (macrophage)	positive	binding reporter	immunoassay: elisa	microplate: 96-well plate	cell-based	cell-based	signaling	BSK	regulation of gene expression	primary cell co-culture	NA	NA	HUVEC, HVSMC	292	multiplexed	ELISA	Fluorescence	Fluorescence intensity	0	both	hematopoietic factor	colony stimulating factor	1435	CSF1	protein	protein-specified	fold_induction	human	0	1435	CSF1	protein	protein-specified	vascular
BSK_hDFCGF_MCSF_down	CSF1	colony stimulating factor 1 (macrophage)	negative	binding reporter	immunoassay: elisa	microplate: 96-well plate	cell-based	cell-based	signaling	BSK	regulation of gene expression	primary cell	NA	NA	HDF	1058	multiplexed	ELISA	Fluorescence	Fluorescence intensity	270	both	hematopoietic factor	colony stimulating factor	1435	CSF1	protein	protein-specified	fold_induction	human	26	1435	CSF1	protein	protein-specified	skin
BSK_hDFCGF_MCSF_up	CSF1	colony stimulating factor 1 (macrophage)	positive	binding reporter	immunoassay: elisa	microplate: 96-well plate	cell-based	cell-based	signaling	BSK	regulation of gene expression	primary cell	NA	NA	HDF	1058	multiplexed	ELISA	Fluorescence	Fluorescence intensity	16	both	hematopoietic factor	colony stimulating factor	1435	CSF1	protein	protein-specified	fold_induction	human	2	1435	CSF1	protein	protein-specified	skin
NVS_ENZ_hCSF1R	CSF1R	colony stimulating factor 1 receptor	positive	enzyme reporter	enzyme activity	microplate: 384-well plate	biochemical	protein single	enzyme activity	NVS	regulation of catalytic activity	cell-free	NA	NA	NA	1059	single	Fluorescence and electrophoretic mobility shift	Fluorescence	Fluorescence intensity	10	loss	kinase	receptor tyrosine kinase	1436	CSF1R	protein	receptor	percent_activity	human	1	1436	CSF1R	protein	receptor	NA
NVS_ENZ_hCSF1R_Activator	CSF1R	colony stimulating factor 1 receptor	negative	enzyme reporter	enzyme activity	microplate: 384-well plate	biochemical	protein single	enzyme activity	NVS	regulation of catalytic activity	cell-free	NA	NA	NA	1059	single	Fluorescence and electrophoretic mobility shift	Fluorescence	Fluorescence intensity	0	loss	kinase	receptor tyrosine kinase	1436	CSF1R	protein	receptor	percent_activity	human	0	1436	CSF1R	protein	receptor	NA
NVS_ENZ_hCK1a	CSNK1A1	casein kinase 1, alpha 1	positive	enzyme reporter	enzyme activity	microplate: 384-well plate	biochemical	protein single	enzyme activity	NVS	regulation of catalytic activity	cell-free	NA	NA	NA	293	single	Fluorescence and electrophoretic mobility shift	Fluorescence	Fluorescence intensity	5	loss	kinase	serine/threonine kinase	1452	CSNK1A1	protein	enzyme	percent_activity	human	2	1452	CSNK1A1	protein	enzyme	NA
NVS_ENZ_hCK1a_Activator	CSNK1A1	casein kinase 1, alpha 1	negative	enzyme reporter	enzyme activity	microplate: 384-well plate	biochemical	protein single	enzyme activity	NVS	regulation of catalytic activity	cell-free	NA	NA	NA	293	single	Fluorescence and electrophoretic mobility shift	Fluorescence	Fluorescence intensity	0	loss	kinase	serine/threonine kinase	1452	CSNK1A1	protein	enzyme	percent_activity	human	0	1452	CSNK1A1	protein	enzyme	NA
NVS_ENZ_hCK1D	CSNK1D	casein kinase 1, delta	positive	enzyme reporter	enzyme activity	microplate: 384-well plate	biochemical	protein single	enzyme activity	NVS	regulation of catalytic activity	cell-free	NA	NA	NA	1059	single	Fluorescence and electrophoretic mobility shift	Fluorescence	Fluorescence intensity	17	loss	kinase	serine/threonine kinase	1453	CSNK1D	protein	enzyme	percent_activity	human	2	1453	CSNK1D	protein	enzyme	NA
NVS_ENZ_hCK1D_Activator	CSNK1D	casein kinase 1, delta	negative	enzyme reporter	enzyme activity	microplate: 384-well plate	biochemical	protein single	enzyme activity	NVS	regulation of catalytic activity	cell-free	NA	NA	NA	1059	single	Fluorescence and electrophoretic mobility shift	Fluorescence	Fluorescence intensity	1	loss	kinase	serine/threonine kinase	1453	CSNK1D	protein	enzyme	percent_activity	human	0	1453	CSNK1D	protein	enzyme	NA
NVS_ENZ_hCK2a2b2	CSNK2A1	casein kinase 2, alpha 1 polypeptide pseudogene; casein kinase 2, alpha 1 polypeptide	positive	enzyme reporter	enzyme activity	microplate: 384-well plate	biochemical	protein single	enzyme activity	NVS	regulation of catalytic activity	cell-free	NA	NA	NA	293	single	Fluorescence and electrophoretic mobility shift	Fluorescence	Fluorescence intensity	9	loss	kinase	serine/threonine kinase	1457	CSNK2A1	protein	enzyme	percent_activity	human	3	1457	CSNK2A1	protein	enzyme	NA
NVS_ENZ_hCK2a2b2_Activator	CSNK2A1	casein kinase 2, alpha 1 polypeptide pseudogene; casein kinase 2, alpha 1 polypeptide	negative	enzyme reporter	enzyme activity	microplate: 384-well plate	biochemical	protein single	enzyme activity	NVS	regulation of catalytic activity	cell-free	NA	NA	NA	293	single	Fluorescence and electrophoretic mobility shift	Fluorescence	Fluorescence intensity	0	loss	kinase	serine/threonine kinase	1457	CSNK2A1	protein	enzyme	percent_activity	human	0	1457	CSNK2A1	protein	enzyme	NA
BSK_BE3C_IP10_down	CXCL10	chemokine (C-X-C motif) ligand 10	negative	binding reporter	immunoassay: elisa	microplate: 96-well plate	cell-based	cell-based	signaling	BSK	regulation of gene expression	primary cell	NA	NA	HBEC	1058	multiplexed	ELISA	Fluorescence	Fluorescence intensity	198	both	cytokine	chemotactic factor	3627	CXCL10	protein	protein-specified	fold_induction	human	19	3627	CXCL10	protein	protein-specified	lung
BSK_BE3C_IP10_up	CXCL10	chemokine (C-X-C motif) ligand 10	positive	binding reporter	immunoassay: elisa	microplate: 96-well plate	cell-based	cell-based	signaling	BSK	regulation of gene expression	primary cell	NA	NA	HBEC	1058	multiplexed	ELISA	Fluorescence	Fluorescence intensity	0	both	cytokine	chemotactic factor	3627	CXCL10	protein	protein-specified	fold_induction	human	0	3627	CXCL10	protein	protein-specified	lung
BSK_KF3CT_IP10_down	CXCL10	chemokine (C-X-C motif) ligand 10	negative	binding reporter	immunoassay: elisa	microplate: 96-well plate	cell-based	cell-based	signaling	BSK	regulation of gene expression	primary cell co-culture	NA	NA	HPK, HDF	1058	multiplexed	ELISA	Fluorescence	Fluorescence intensity	250	both	cytokine	chemotactic factor	3627	CXCL10	protein	protein-specified	fold_induction	human	24	3627	CXCL10	protein	protein-specified	skin
BSK_KF3CT_IP10_up	CXCL10	chemokine (C-X-C motif) ligand 10	positive	binding reporter	immunoassay: elisa	microplate: 96-well plate	cell-based	cell-based	signaling	BSK	regulation of gene expression	primary cell co-culture	NA	NA	HPK, HDF	1058	multiplexed	ELISA	Fluorescence	Fluorescence intensity	17	both	cytokine	chemotactic factor	3627	CXCL10	protein	protein-specified	fold_induction	human	2	3627	CXCL10	protein	protein-specified	skin
BSK_hDFCGF_IP10_down	CXCL10	chemokine (C-X-C motif) ligand 10	negative	binding reporter	immunoassay: elisa	microplate: 96-well plate	cell-based	cell-based	signaling	BSK	regulation of gene expression	primary cell	NA	NA	HDF	1058	multiplexed	ELISA	Fluorescence	Fluorescence intensity	245	both	cytokine	chemotactic factor	3627	CXCL10	protein	protein-specified	fold_induction	human	23	3627	CXCL10	protein	protein-specified	skin
BSK_hDFCGF_IP10_up	CXCL10	chemokine (C-X-C motif) ligand 10	positive	binding reporter	immunoassay: elisa	microplate: 96-well plate	cell-based	cell-based	signaling	BSK	regulation of gene expression	primary cell	NA	NA	HDF	1058	multiplexed	ELISA	Fluorescence	Fluorescence intensity	6	both	cytokine	chemotactic factor	3627	CXCL10	protein	protein-specified	fold_induction	human	1	3627	CXCL10	protein	protein-specified	skin
BSK_3C_MIG_down	CXCL9	chemokine (C-X-C motif) ligand 9	negative	binding reporter	immunoassay: elisa	microplate: 96-well plate	cell-based	cell-based	signaling	BSK	regulation of gene expression	primary cell	NA	NA	HUVEC	1058	multiplexed	ELISA	Fluorescence	Fluorescence intensity	130	both	cytokine	chemotactic factor	4283	CXCL9	protein	protein-specified	fold_induction	human	12	4283	CXCL9	protein	protein-specified	vascular
BSK_3C_MIG_up	CXCL9	chemokine (C-X-C motif) ligand 9	positive	binding reporter	immunoassay: elisa	microplate: 96-well plate	cell-based	cell-based	signaling	BSK	regulation of gene expression	primary cell	NA	NA	HUVEC	1058	multiplexed	ELISA	Fluorescence	Fluorescence intensity	0	both	cytokine	chemotactic factor	4283	CXCL9	protein	protein-specified	fold_induction	human	0	4283	CXCL9	protein	protein-specified	vascular
BSK_BE3C_MIG_down	CXCL9	chemokine (C-X-C motif) ligand 9	negative	binding reporter	immunoassay: elisa	microplate: 96-well plate	cell-based	cell-based	signaling	BSK	regulation of gene expression	primary cell	NA	NA	HBEC	1058	multiplexed	ELISA	Fluorescence	Fluorescence intensity	119	both	cytokine	chemotactic factor	4283	CXCL9	protein	protein-specified	fold_induction	human	11	4283	CXCL9	protein	protein-specified	lung
BSK_BE3C_MIG_up	CXCL9	chemokine (C-X-C motif) ligand 9	positive	binding reporter	immunoassay: elisa	microplate: 96-well plate	cell-based	cell-based	signaling	BSK	regulation of gene expression	primary cell	NA	NA	HBEC	1058	multiplexed	ELISA	Fluorescence	Fluorescence intensity	0	both	cytokine	chemotactic factor	4283	CXCL9	protein	protein-specified	fold_induction	human	0	4283	CXCL9	protein	protein-specified	lung
BSK_CASM3C_MIG_down	CXCL9	chemokine (C-X-C motif) ligand 9	negative	binding reporter	immunoassay: elisa	microplate: 96-well plate	cell-based	cell-based	signaling	BSK	regulation of gene expression	primary cell	NA	NA	HCAVSC	775	multiplexed	ELISA	Fluorescence	Fluorescence intensity	57	both	cytokine	chemotactic factor	4283	CXCL9	protein	protein-specified	fold_induction	human	7	4283	CXCL9	protein	protein-specified	vascular
BSK_CASM3C_MIG_up	CXCL9	chemokine (C-X-C motif) ligand 9	positive	binding reporter	immunoassay: elisa	microplate: 96-well plate	cell-based	cell-based	signaling	BSK	regulation of gene expression	primary cell	NA	NA	HCAVSC	775	multiplexed	ELISA	Fluorescence	Fluorescence intensity	0	both	cytokine	chemotactic factor	4283	CXCL9	protein	protein-specified	fold_induction	human	0	4283	CXCL9	protein	protein-specified	vascular
BSK_SAg_MIG_down	CXCL9	chemokine (C-X-C motif) ligand 9	negative	binding reporter	immunoassay: elisa	microplate: 96-well plate	cell-based	cell-based	signaling	BSK	regulation of gene expression	primary cell co-culture	NA	NA	HUVEC, PBMC	1058	multiplexed	ELISA	Fluorescence	Fluorescence intensity	180	both	cytokine	chemotactic factor	4283	CXCL9	protein	protein-specified	fold_induction	human	17	4283	CXCL9	protein	protein-specified	vascular
BSK_SAg_MIG_up	CXCL9	chemokine (C-X-C motif) ligand 9	positive	binding reporter	immunoassay: elisa	microplate: 96-well plate	cell-based	cell-based	signaling	BSK	regulation of gene expression	primary cell co-culture	NA	NA	HUVEC, PBMC	1058	multiplexed	ELISA	Fluorescence	Fluorescence intensity	0	both	cytokine	chemotactic factor	4283	CXCL9	protein	protein-specified	fold_induction	human	0	4283	CXCL9	protein	protein-specified	vascular
BSK_SM3C_MIG_down	CXCL9	chemokine (C-X-C motif) ligand 9	negative	binding reporter	immunoassay: elisa	microplate: 96-well plate	cell-based	cell-based	signaling	BSK	regulation of gene expression	primary cell co-culture	NA	NA	HUVEC, HVSMC	292	multiplexed	ELISA	Fluorescence	Fluorescence intensity	21	both	cytokine	chemotactic factor	4283	CXCL9	protein	protein-specified	fold_induction	human	7	4283	CXCL9	protein	protein-specified	vascular
BSK_SM3C_MIG_up	CXCL9	chemokine (C-X-C motif) ligand 9	positive	binding reporter	immunoassay: elisa	microplate: 96-well plate	cell-based	cell-based	signaling	BSK	regulation of gene expression	primary cell co-culture	NA	NA	HUVEC, HVSMC	292	multiplexed	ELISA	Fluorescence	Fluorescence intensity	0	both	cytokine	chemotactic factor	4283	CXCL9	protein	protein-specified	fold_induction	human	0	4283	CXCL9	protein	protein-specified	vascular
BSK_hDFCGF_MIG_down	CXCL9	chemokine (C-X-C motif) ligand 9	negative	binding reporter	immunoassay: elisa	microplate: 96-well plate	cell-based	cell-based	signaling	BSK	regulation of gene expression	primary cell	NA	NA	HDF	1058	multiplexed	ELISA	Fluorescence	Fluorescence intensity	307	both	cytokine	chemotactic factor	4283	CXCL9	protein	protein-specified	fold_induction	human	29	4283	CXCL9	protein	protein-specified	skin
BSK_hDFCGF_MIG_up	CXCL9	chemokine (C-X-C motif) ligand 9	positive	binding reporter	immunoassay: elisa	microplate: 96-well plate	cell-based	cell-based	signaling	BSK	regulation of gene expression	primary cell	NA	NA	HDF	1058	multiplexed	ELISA	Fluorescence	Fluorescence intensity	130	both	cytokine	chemotactic factor	4283	CXCL9	protein	protein-specified	fold_induction	human	12	4283	CXCL9	protein	protein-specified	skin
NVS_ADME_hCYP19A1	CYP19A1	cytochrome P450, family 19, subfamily A, polypeptide 1	positive	enzyme reporter	enzyme activity	microplate: 384-well plate	biochemical	protein single	enzyme activity	NVS	regulation of catalytic activity	cell-free	NA	NA	NA	1858	single	Fluorescence	Fluorescence	Fluorescence intensity	38	loss	cyp	steroidogenesis-related	1588	CYP19A1	protein	enzyme	percent_activity	human	2	1588	CYP19A1	protein	enzyme	NA
NVS_ADME_hCYP19A1_Activator	CYP19A1	cytochrome P450, family 19, subfamily A, polypeptide 1	negative	enzyme reporter	enzyme activity	microplate: 384-well plate	biochemical	protein single	enzyme activity	NVS	regulation of catalytic activity	cell-free	NA	NA	NA	1858	single	Fluorescence	Fluorescence	Fluorescence intensity	0	loss	cyp	steroidogenesis-related	1588	CYP19A1	protein	enzyme	percent_activity	human	0	1588	CYP19A1	protein	enzyme	NA
Tox21_Aromatase_Inhibition	CYP19A1	cytochrome P450, family 19, subfamily A, polypeptide 1	positive	inducible reporter	fluorescent protein induction	microplate: 1536-well plate	cell-based	cell-based	reporter gene	Tox21	regulation of gene expression	cell line	NA	adherent	MCF-7	1858	single	Luciferase-coupled ATP quantitation	Luminescence	Bioluminescence	170	loss	cyp	steroidogenesis-related	1588	CYP19A1	protein	enzyme	percent_activity	human	9	1588	CYP19A1	protein	enzyme	breast
NVS_ADME_hCYP1A1	CYP1A1	cytochrome P450, family 1, subfamily A, polypeptide 1	positive	enzyme reporter	enzyme activity	microplate: 96-well plate	biochemical	protein single	enzyme activity	NVS	regulation of catalytic activity	cell-free	NA	NA	NA	1065	single	Fluorescence	Fluorescence	Fluorescence intensity	40	loss	cyp	xenobiotic metabolism	1543	CYP1A1	protein	enzyme	percent_activity	human	4	1543	CYP1A1	protein	enzyme	NA
NVS_ADME_hCYP1A1_Activator	CYP1A1	cytochrome P450, family 1, subfamily A, polypeptide 1	negative	enzyme reporter	enzyme activity	microplate: 96-well plate	biochemical	protein single	enzyme activity	NVS	regulation of catalytic activity	cell-free	NA	NA	NA	1065	single	Fluorescence	Fluorescence	Fluorescence intensity	0	loss	cyp	xenobiotic metabolism	1543	CYP1A1	protein	enzyme	percent_activity	human	0	1543	CYP1A1	protein	enzyme	NA
NVS_ADME_rCYP1A1	Cyp1a1	cytochrome P450, family 1, subfamily a, polypeptide 1 [Rattus norvegicus (Norway rat)]	positive	enzyme reporter	enzyme activity	microplate: 96-well plate	biochemical	protein single	enzyme activity	NVS	regulation of catalytic activity	cell-free	baculovirus-insect cells	NA	NA	293	single	Fluorescence	Fluorescence	Fluorescence intensity	2	loss	cyp	xenobiotic metabolism	24296	Cyp1a1	protein	enzyme	percent_activity	rat	1	24296	Cyp1a1	protein	enzyme	NA
NVS_ADME_rCYP1A1_Activator	Cyp1a1	cytochrome P450, family 1, subfamily a, polypeptide 1 [Rattus norvegicus (Norway rat)]	negative	enzyme reporter	enzyme activity	microplate: 96-well plate	biochemical	protein single	enzyme activity	NVS	regulation of catalytic activity	cell-free	baculovirus-insect cells	NA	NA	293	single	Fluorescence	Fluorescence	Fluorescence intensity	0	loss	cyp	xenobiotic metabolism	24296	Cyp1a1	protein	enzyme	percent_activity	rat	0	24296	Cyp1a1	protein	enzyme	NA
NVS_ADME_hCYP1A2	CYP1A2	cytochrome P450, family 1, subfamily A, polypeptide 2	positive	enzyme reporter	enzyme activity	microplate: 96-well plate	biochemical	protein single	enzyme activity	NVS	regulation of catalytic activity	cell-free	insect cells	NA	NA	1067	single	Fluorescence	Fluorescence	Fluorescence intensity	84	loss	cyp	xenobiotic metabolism	1544	CYP1A2	protein	enzyme	percent_activity	human	8	1544	CYP1A2	protein	enzyme	NA
NVS_ADME_hCYP1A2_Activator	CYP1A2	cytochrome P450, family 1, subfamily A, polypeptide 2	negative	enzyme reporter	enzyme activity	microplate: 96-well plate	biochemical	protein single	enzyme activity	NVS	regulation of catalytic activity	cell-free	insect cells	NA	NA	1067	single	Fluorescence	Fluorescence	Fluorescence intensity	0	loss	cyp	xenobiotic metabolism	1544	CYP1A2	protein	enzyme	percent_activity	human	0	1544	CYP1A2	protein	enzyme	NA
NVS_ADME_rCYP1A2	Cyp1a2	cytochrome P450, family 1, subfamily a, polypeptide 2	positive	enzyme reporter	enzyme activity	microplate: 96-well plate	biochemical	protein single	enzyme activity	NVS	regulation of catalytic activity	cell-free	NA	NA	NA	293	single	Fluorescence	Fluorescence	Fluorescence intensity	19	loss	cyp	xenobiotic metabolism	24297	Cyp1a2	protein	enzyme	percent_activity	rat	6	24297	Cyp1a2	protein	enzyme	NA
NVS_ADME_rCYP1A2_Activator	Cyp1a2	cytochrome P450, family 1, subfamily a, polypeptide 2	negative	enzyme reporter	enzyme activity	microplate: 96-well plate	biochemical	protein single	enzyme activity	NVS	regulation of catalytic activity	cell-free	NA	NA	NA	293	single	Fluorescence	Fluorescence	Fluorescence intensity	0	loss	cyp	xenobiotic metabolism	24297	Cyp1a2	protein	enzyme	percent_activity	rat	0	24297	Cyp1a2	protein	enzyme	NA
NVS_ADME_hCYP1B1	CYP1B1	cytochrome P450, family 1, subfamily B, polypeptide 1	positive	enzyme reporter	enzyme activity	microplate: 96-well plate	biochemical	protein single	enzyme activity	NVS	regulation of catalytic activity	cell-free	NA	NA	NA	293	single	Fluorescence	Fluorescence	Fluorescence intensity	2	loss	cyp	xenobiotic metabolism	1545	CYP1B1	protein	enzyme	percent_activity	human	1	1545	CYP1B1	protein	enzyme	NA
NVS_ADME_hCYP1B1_Activator	CYP1B1	cytochrome P450, family 1, subfamily B, polypeptide 1	negative	enzyme reporter	enzyme activity	microplate: 96-well plate	biochemical	protein single	enzyme activity	NVS	regulation of catalytic activity	cell-free	NA	NA	NA	293	single	Fluorescence	Fluorescence	Fluorescence intensity	0	loss	cyp	xenobiotic metabolism	1545	CYP1B1	protein	enzyme	percent_activity	human	0	1545	CYP1B1	protein	enzyme	NA
NVS_ADME_rCYP2A1	Cyp2a1	cytochrome P450, family 2, subfamily a, polypeptide 1	positive	enzyme reporter	enzyme activity	microplate: 96-well plate	biochemical	protein single	enzyme activity	NVS	regulation of catalytic activity	cell-free	NA	NA	NA	305	single	Fluorescence	Fluorescence	Fluorescence intensity	39	loss	cyp	xenobiotic metabolism	24894	Cyp2a1	protein	enzyme	percent_activity	rat	13	24894	Cyp2a1	protein	enzyme	NA
NVS_ADME_rCYP2A1_Activator	Cyp2a1	cytochrome P450, family 2, subfamily a, polypeptide 1	negative	enzyme reporter	enzyme activity	microplate: 96-well plate	biochemical	protein single	enzyme activity	NVS	regulation of catalytic activity	cell-free	NA	NA	NA	305	single	Fluorescence	Fluorescence	Fluorescence intensity	0	loss	cyp	xenobiotic metabolism	24894	Cyp2a1	protein	enzyme	percent_activity	rat	0	24894	Cyp2a1	protein	enzyme	NA
NVS_ADME_rCYP2A2	Cyp2a2	cytochrome P450, family 2, subfamily a, polypeptide 2	positive	enzyme reporter	enzyme activity	microplate: 96-well plate	biochemical	protein single	enzyme activity	NVS	regulation of catalytic activity	cell-free	NA	NA	NA	312	single	Fluorescence	Fluorescence	Fluorescence intensity	36	loss	cyp	xenobiotic metabolism	24895	Cyp2a2	protein	enzyme	percent_activity	rat	12	24895	Cyp2a2	protein	enzyme	NA
NVS_ADME_rCYP2A2_Activator	Cyp2a2	cytochrome P450, family 2, subfamily a, polypeptide 2	negative	enzyme reporter	enzyme activity	microplate: 96-well plate	biochemical	protein single	enzyme activity	NVS	regulation of catalytic activity	cell-free	NA	NA	NA	312	single	Fluorescence	Fluorescence	Fluorescence intensity	0	loss	cyp	xenobiotic metabolism	24895	Cyp2a2	protein	enzyme	percent_activity	rat	0	24895	Cyp2a2	protein	enzyme	NA
NVS_ADME_hCYP2A6	CYP2A6	cytochrome P450, family 2, subfamily A, polypeptide 6	positive	enzyme reporter	enzyme activity	microplate: 96-well plate	biochemical	protein single	enzyme activity	NVS	regulation of catalytic activity	cell-free	insect cells	NA	NA	1059	single	Fluorescence	Fluorescence	Fluorescence intensity	13	loss	cyp	xenobiotic metabolism	1548	CYP2A6	protein	enzyme	percent_activity	human	1	1548	CYP2A6	protein	enzyme	NA
NVS_ADME_hCYP2A6_Activator	CYP2A6	cytochrome P450, family 2, subfamily A, polypeptide 6	negative	enzyme reporter	enzyme activity	microplate: 96-well plate	biochemical	protein single	enzyme activity	NVS	regulation of catalytic activity	cell-free	insect cells	NA	NA	1059	single	Fluorescence	Fluorescence	Fluorescence intensity	0	loss	cyp	xenobiotic metabolism	1548	CYP2A6	protein	enzyme	percent_activity	human	0	1548	CYP2A6	protein	enzyme	NA
NVS_ADME_rCYP2B1	Cyp2b1	cytochrome P450, family 2, subfamily b, polypeptide 1	positive	enzyme reporter	enzyme activity	microplate: 96-well plate	biochemical	protein single	enzyme activity	NVS	regulation of catalytic activity	cell-free	NA	NA	NA	311	single	Fluorescence	Fluorescence	Fluorescence intensity	40	loss	cyp	xenobiotic metabolism	24300	Cyp2b1	protein	enzyme	percent_activity	rat	13	24300	Cyp2b1	protein	enzyme	NA
NVS_ADME_rCYP2B1_Activator	Cyp2b1	cytochrome P450, family 2, subfamily b, polypeptide 1	negative	enzyme reporter	enzyme activity	microplate: 96-well plate	biochemical	protein single	enzyme activity	NVS	regulation of catalytic activity	cell-free	NA	NA	NA	311	single	Fluorescence	Fluorescence	Fluorescence intensity	0	loss	cyp	xenobiotic metabolism	24300	Cyp2b1	protein	enzyme	percent_activity	rat	0	24300	Cyp2b1	protein	enzyme	NA
NVS_ADME_hCYP2B6	CYP2B6	cytochrome P450, family 2, subfamily B, polypeptide 6	positive	enzyme reporter	enzyme activity	microplate: 96-well plate	biochemical	protein single	enzyme activity	NVS	regulation of catalytic activity	cell-free	NA	NA	NA	1062	single	Fluorescence	Fluorescence	Fluorescence intensity	73	loss	cyp	xenobiotic metabolism	1555	CYP2B6	protein	enzyme	percent_activity	human	7	1555	CYP2B6	protein	enzyme	NA
NVS_ADME_hCYP2B6_Activator	CYP2B6	cytochrome P450, family 2, subfamily B, polypeptide 6	negative	enzyme reporter	enzyme activity	microplate: 96-well plate	biochemical	protein single	enzyme activity	NVS	regulation of catalytic activity	cell-free	NA	NA	NA	1062	single	Fluorescence	Fluorescence	Fluorescence intensity	0	loss	cyp	xenobiotic metabolism	1555	CYP2B6	protein	enzyme	percent_activity	human	0	1555	CYP2B6	protein	enzyme	NA
NVS_ADME_rCYP2C11	Cyp2c	cytochrome P450, subfamily 2, polypeptide 11	positive	enzyme reporter	enzyme activity	microplate: 96-well plate	biochemical	protein single	enzyme activity	NVS	regulation of catalytic activity	cell-free	NA	NA	NA	306	single	Fluorescence	Fluorescence	Fluorescence intensity	57	loss	cyp	xenobiotic metabolism	29277	Cyp2c	protein	enzyme	percent_activity	rat	19	29277	Cyp2c	protein	enzyme	NA
NVS_ADME_rCYP2C11_Activator	Cyp2c	cytochrome P450, subfamily 2, polypeptide 11	negative	enzyme reporter	enzyme activity	microplate: 96-well plate	biochemical	protein single	enzyme activity	NVS	regulation of catalytic activity	cell-free	NA	NA	NA	306	single	Fluorescence	Fluorescence	Fluorescence intensity	0	loss	cyp	xenobiotic metabolism	29277	Cyp2c	protein	enzyme	percent_activity	rat	0	29277	Cyp2c	protein	enzyme	NA
NVS_ADME_rCYP2C12	Cyp2c12	cytochrome P450, family 2, subfamily c, polypeptide 12	positive	enzyme reporter	enzyme activity	microplate: 96-well plate	biochemical	protein single	enzyme activity	NVS	regulation of catalytic activity	cell-free	NA	NA	NA	297	single	Fluorescence	Fluorescence	Fluorescence intensity	14	loss	cyp	xenobiotic metabolism	25011	Cyp2c12	protein	enzyme	percent_activity	rat	5	25011	Cyp2c12	protein	enzyme	NA
NVS_ADME_rCYP2C12_Activator	Cyp2c12	cytochrome P450, family 2, subfamily c, polypeptide 12	negative	enzyme reporter	enzyme activity	microplate: 96-well plate	biochemical	protein single	enzyme activity	NVS	regulation of catalytic activity	cell-free	NA	NA	NA	297	single	Fluorescence	Fluorescence	Fluorescence intensity	0	loss	cyp	xenobiotic metabolism	25011	Cyp2c12	protein	enzyme	percent_activity	rat	0	25011	Cyp2c12	protein	enzyme	NA
NVS_ADME_rCYP2C13	Cyp2c13	cytochrome P450, family 2, subfamily c, polypeptide 13	positive	enzyme reporter	enzyme activity	microplate: 96-well plate	biochemical	protein single	enzyme activity	NVS	regulation of catalytic activity	cell-free	NA	NA	NA	302	single	Fluorescence	Fluorescence	Fluorescence intensity	33	loss	cyp	xenobiotic metabolism	171521	Cyp2c13	protein	enzyme	percent_activity	rat	11	171521	Cyp2c13	protein	enzyme	NA
NVS_ADME_rCYP2C13_Activator	Cyp2c13	cytochrome P450, family 2, subfamily c, polypeptide 13	negative	enzyme reporter	enzyme activity	microplate: 96-well plate	biochemical	protein single	enzyme activity	NVS	regulation of catalytic activity	cell-free	NA	NA	NA	302	single	Fluorescence	Fluorescence	Fluorescence intensity	0	loss	cyp	xenobiotic metabolism	171521	Cyp2c13	protein	enzyme	percent_activity	rat	0	171521	Cyp2c13	protein	enzyme	NA
NVS_ADME_hCYP2C18	CYP2C18	cytochrome P450, family 2, subfamily C, polypeptide 18	positive	enzyme reporter	enzyme activity	microplate: 96-well plate	biochemical	protein single	enzyme activity	NVS	regulation of catalytic activity	cell-free	NA	NA	NA	305	single	Fluorescence	Fluorescence	Fluorescence intensity	53	loss	cyp	xenobiotic metabolism	1562	CYP2C18	protein	enzyme	percent_activity	human	17	1562	CYP2C18	protein	enzyme	NA
NVS_ADME_hCYP2C18_Activator	CYP2C18	cytochrome P450, family 2, subfamily C, polypeptide 18	negative	enzyme reporter	enzyme activity	microplate: 96-well plate	biochemical	protein single	enzyme activity	NVS	regulation of catalytic activity	cell-free	NA	NA	NA	305	single	Fluorescence	Fluorescence	Fluorescence intensity	0	loss	cyp	xenobiotic metabolism	1562	CYP2C18	protein	enzyme	percent_activity	human	0	1562	CYP2C18	protein	enzyme	NA
NVS_ADME_hCYP2C19	CYP2C19	cytochrome P450, family 2, subfamily C, polypeptide 19	positive	enzyme reporter	enzyme activity	microplate: 96-well plate	biochemical	protein single	enzyme activity	NVS	regulation of catalytic activity	cell-free	insect cells	NA	NA	1072	single	Fluorescence	Fluorescence	Fluorescence intensity	243	loss	cyp	xenobiotic metabolism	1557	CYP2C19	protein	enzyme	percent_activity	human	23	1557	CYP2C19	protein	enzyme	NA
NVS_ADME_hCYP2C19_Activator	CYP2C19	cytochrome P450, family 2, subfamily C, polypeptide 19	negative	enzyme reporter	enzyme activity	microplate: 96-well plate	biochemical	protein single	enzyme activity	NVS	regulation of catalytic activity	cell-free	insect cells	NA	NA	1072	single	Fluorescence	Fluorescence	Fluorescence intensity	1	loss	cyp	xenobiotic metabolism	1557	CYP2C19	protein	enzyme	percent_activity	human	0	1557	CYP2C19	protein	enzyme	NA
NVS_ADME_rCYP2C6	Cyp2c6	cytochrome P450, family 2, subfamily C, polypeptide 6, variant 1	positive	enzyme reporter	enzyme activity	microplate: 96-well plate	biochemical	protein single	enzyme activity	NVS	regulation of catalytic activity	cell-free	NA	NA	NA	301	single	Fluorescence	Fluorescence	Fluorescence intensity	47	loss	cyp	xenobiotic metabolism	246070	Cyp2c6	protein	enzyme	percent_activity	rat	16	246070	Cyp2c6	protein	enzyme	NA
NVS_ADME_rCYP2C6_Activator	Cyp2c6	cytochrome P450, family 2, subfamily C, polypeptide 6, variant 1	negative	enzyme reporter	enzyme activity	microplate: 96-well plate	biochemical	protein single	enzyme activity	NVS	regulation of catalytic activity	cell-free	NA	NA	NA	301	single	Fluorescence	Fluorescence	Fluorescence intensity	0	loss	cyp	xenobiotic metabolism	246070	Cyp2c6	protein	enzyme	percent_activity	rat	0	246070	Cyp2c6	protein	enzyme	NA
NVS_ADME_hCYP2C8	CYP2C8	cytochrome P450, family 2, subfamily C, polypeptide 8	positive	enzyme reporter	enzyme activity	microplate: 96-well plate	biochemical	protein single	enzyme activity	NVS	regulation of catalytic activity	cell-free	NA	NA	NA	293	single	Fluorescence	Fluorescence	Fluorescence intensity	13	loss	cyp	xenobiotic metabolism	1558	CYP2C8	protein	enzyme	percent_activity	human	4	1558	CYP2C8	protein	enzyme	NA
NVS_ADME_hCYP2C8_Activator	CYP2C8	cytochrome P450, family 2, subfamily C, polypeptide 8	negative	enzyme reporter	enzyme activity	microplate: 96-well plate	biochemical	protein single	enzyme activity	NVS	regulation of catalytic activity	cell-free	NA	NA	NA	293	single	Fluorescence	Fluorescence	Fluorescence intensity	0	loss	cyp	xenobiotic metabolism	1558	CYP2C8	protein	enzyme	percent_activity	human	0	1558	CYP2C8	protein	enzyme	NA
NVS_ADME_hCYP2C9	CYP2C9	cytochrome P450, family 2, subfamily C, polypeptide 9	positive	enzyme reporter	enzyme activity	microplate: 96-well plate	biochemical	protein single	enzyme activity	NVS	regulation of catalytic activity	cell-free	SF9	NA	NA	1065	single	Fluorescence	Fluorescence	Fluorescence intensity	125	loss	cyp	xenobiotic metabolism	1559	CYP2C9	protein	enzyme	percent_activity	human	12	1559	CYP2C9	protein	enzyme	NA
NVS_ADME_hCYP2C9_Activator	CYP2C9	cytochrome P450, family 2, subfamily C, polypeptide 9	negative	enzyme reporter	enzyme activity	microplate: 96-well plate	biochemical	protein single	enzyme activity	NVS	regulation of catalytic activity	cell-free	SF9	NA	NA	1065	single	Fluorescence	Fluorescence	Fluorescence intensity	0	loss	cyp	xenobiotic metabolism	1559	CYP2C9	protein	enzyme	percent_activity	human	0	1559	CYP2C9	protein	enzyme	NA
NVS_ADME_rCYP2D1	Cyp2d1	cytochrome P450, family 2, subfamily d, polypeptide 1	positive	enzyme reporter	enzyme activity	microplate: 96-well plate	biochemical	protein single	enzyme activity	NVS	regulation of catalytic activity	cell-free	NA	NA	NA	293	single	Fluorescence	Fluorescence	Fluorescence intensity	23	loss	cyp	xenobiotic metabolism	266684	Cyp2d1	protein	enzyme	percent_activity	rat	8	266684	Cyp2d1	protein	enzyme	NA
NVS_ADME_rCYP2D1_Activator	Cyp2d1	cytochrome P450, family 2, subfamily d, polypeptide 1	negative	enzyme reporter	enzyme activity	microplate: 96-well plate	biochemical	protein single	enzyme activity	NVS	regulation of catalytic activity	cell-free	NA	NA	NA	293	single	Fluorescence	Fluorescence	Fluorescence intensity	0	loss	cyp	xenobiotic metabolism	266684	Cyp2d1	protein	enzyme	percent_activity	rat	0	266684	Cyp2d1	protein	enzyme	NA
NVS_ADME_rCYP2D2	Cyp2d2	cytochrome P450, family 2, subfamily d, polypeptide 2	positive	enzyme reporter	enzyme activity	microplate: 96-well plate	biochemical	protein single	enzyme activity	NVS	regulation of catalytic activity	cell-free	NA	NA	NA	293	single	Fluorescence	Fluorescence	Fluorescence intensity	34	loss	cyp	xenobiotic metabolism	25053	Cyp2d2	protein	enzyme	percent_activity	rat	12	25053	Cyp2d2	protein	enzyme	NA
NVS_ADME_rCYP2D2_Activator	Cyp2d2	cytochrome P450, family 2, subfamily d, polypeptide 2	negative	enzyme reporter	enzyme activity	microplate: 96-well plate	biochemical	protein single	enzyme activity	NVS	regulation of catalytic activity	cell-free	NA	NA	NA	293	single	Fluorescence	Fluorescence	Fluorescence intensity	0	loss	cyp	xenobiotic metabolism	25053	Cyp2d2	protein	enzyme	percent_activity	rat	0	25053	Cyp2d2	protein	enzyme	NA
NVS_ADME_hCYP2D6	CYP2D6	cytochrome P450, family 2, subfamily D, polypeptide 6	positive	enzyme reporter	enzyme activity	microplate: 96-well plate	biochemical	protein single	enzyme activity	NVS	regulation of catalytic activity	cell-free	insect cells	NA	NA	1059	single	Fluorescence	Fluorescence	Fluorescence intensity	55	loss	cyp	xenobiotic metabolism	1565	CYP2D6	protein	enzyme	percent_activity	human	5	1565	CYP2D6	protein	enzyme	NA
NVS_ADME_hCYP2D6_Activator	CYP2D6	cytochrome P450, family 2, subfamily D, polypeptide 6	negative	enzyme reporter	enzyme activity	microplate: 96-well plate	biochemical	protein single	enzyme activity	NVS	regulation of catalytic activity	cell-free	insect cells	NA	NA	1059	single	Fluorescence	Fluorescence	Fluorescence intensity	0	loss	cyp	xenobiotic metabolism	1565	CYP2D6	protein	enzyme	percent_activity	human	0	1565	CYP2D6	protein	enzyme	NA
NVS_ADME_hCYP2E1	CYP2E1	cytochrome P450, family 2, subfamily E, polypeptide 1	positive	enzyme reporter	enzyme activity	microplate: 96-well plate	biochemical	protein single	enzyme activity	NVS	regulation of catalytic activity	cell-free	NA	NA	NA	293	single	Fluorescence	Fluorescence	Fluorescence intensity	3	loss	cyp	xenobiotic metabolism	1571	CYP2E1	protein	enzyme	percent_activity	human	1	1571	CYP2E1	protein	enzyme	NA
NVS_ADME_hCYP2E1_Activator	CYP2E1	cytochrome P450, family 2, subfamily E, polypeptide 1	negative	enzyme reporter	enzyme activity	microplate: 96-well plate	biochemical	protein single	enzyme activity	NVS	regulation of catalytic activity	cell-free	NA	NA	NA	293	single	Fluorescence	Fluorescence	Fluorescence intensity	0	loss	cyp	xenobiotic metabolism	1571	CYP2E1	protein	enzyme	percent_activity	human	0	1571	CYP2E1	protein	enzyme	NA
NVS_ADME_rCYP2E1	Cyp2e1	cytochrome P450, family 2, subfamily e, polypeptide 1	positive	enzyme reporter	enzyme activity	microplate: 96-well plate	biochemical	protein single	enzyme activity	NVS	regulation of catalytic activity	cell-free	NA	NA	NA	293	single	Fluorescence	Fluorescence	Fluorescence intensity	2	loss	cyp	xenobiotic metabolism	25086	Cyp2e1	protein	enzyme	percent_activity	rat	1	25086	Cyp2e1	protein	enzyme	NA
NVS_ADME_rCYP2E1_Activator	Cyp2e1	cytochrome P450, family 2, subfamily e, polypeptide 1	negative	enzyme reporter	enzyme activity	microplate: 96-well plate	biochemical	protein single	enzyme activity	NVS	regulation of catalytic activity	cell-free	NA	NA	NA	293	single	Fluorescence	Fluorescence	Fluorescence intensity	0	loss	cyp	xenobiotic metabolism	25086	Cyp2e1	protein	enzyme	percent_activity	rat	0	25086	Cyp2e1	protein	enzyme	NA
NVS_ADME_hCYP2J2	CYP2J2	cytochrome P450, family 2, subfamily J, polypeptide 2	positive	enzyme reporter	enzyme activity	microplate: 96-well plate	biochemical	protein single	enzyme activity	NVS	regulation of catalytic activity	cell-free	NA	NA	NA	300	single	Fluorescence	Fluorescence	Fluorescence intensity	34	loss	cyp	xenobiotic metabolism	1573	CYP2J2	protein	enzyme	percent_activity	human	11	1573	CYP2J2	protein	enzyme	NA
NVS_ADME_hCYP2J2_Activator	CYP2J2	cytochrome P450, family 2, subfamily J, polypeptide 2	negative	enzyme reporter	enzyme activity	microplate: 96-well plate	biochemical	protein single	enzyme activity	NVS	regulation of catalytic activity	cell-free	NA	NA	NA	300	single	Fluorescence	Fluorescence	Fluorescence intensity	0	loss	cyp	xenobiotic metabolism	1573	CYP2J2	protein	enzyme	percent_activity	human	0	1573	CYP2J2	protein	enzyme	NA
NVS_ADME_rCYP3A2	Cyp3a2	cytochrome P450, family 3, subfamily a, polypeptide 2	positive	enzyme reporter	enzyme activity	microplate: 96-well plate	biochemical	protein single	enzyme activity	NVS	regulation of catalytic activity	cell-free	NA	NA	NA	300	single	Fluorescence	Fluorescence	Fluorescence intensity	60	loss	cyp	xenobiotic metabolism	266682	Cyp3a2	protein	enzyme	percent_activity	rat	20	266682	Cyp3a2	protein	enzyme	NA
NVS_ADME_rCYP3A2_Activator	Cyp3a2	cytochrome P450, family 3, subfamily a, polypeptide 2	negative	enzyme reporter	enzyme activity	microplate: 96-well plate	biochemical	protein single	enzyme activity	NVS	regulation of catalytic activity	cell-free	NA	NA	NA	300	single	Fluorescence	Fluorescence	Fluorescence intensity	1	loss	cyp	xenobiotic metabolism	266682	Cyp3a2	protein	enzyme	percent_activity	rat	0	266682	Cyp3a2	protein	enzyme	NA
NVS_ADME_rCYP3A1	Cyp3a23/3a1	cytochrome P450, family 3, subfamily a, polypeptide 23/polypeptide 1	positive	enzyme reporter	enzyme activity	microplate: 96-well plate	biochemical	protein single	enzyme activity	NVS	regulation of catalytic activity	cell-free	NA	NA	NA	307	single	Fluorescence	Fluorescence	Fluorescence intensity	66	loss	cyp	xenobiotic metabolism	25642	Cyp3a23/3a1	protein	enzyme	percent_activity	rat	21	25642	Cyp3a23/3a1	protein	enzyme	NA
NVS_ADME_rCYP3A1_Activator	Cyp3a23/3a1	cytochrome P450, family 3, subfamily a, polypeptide 23/polypeptide 1	negative	enzyme reporter	enzyme activity	microplate: 96-well plate	biochemical	protein single	enzyme activity	NVS	regulation of catalytic activity	cell-free	NA	NA	NA	307	single	Fluorescence	Fluorescence	Fluorescence intensity	0	loss	cyp	xenobiotic metabolism	25642	Cyp3a23/3a1	protein	enzyme	percent_activity	rat	0	25642	Cyp3a23/3a1	protein	enzyme	NA
NVS_ADME_hCYP3A4	CYP3A4	cytochrome P450, family 3, subfamily A, polypeptide 4	positive	enzyme reporter	enzyme activity	microplate: 96-well plate	biochemical	protein single	enzyme activity	NVS	regulation of catalytic activity	cell-free	insect cells	NA	NA	1063	single	Fluorescence	Fluorescence	Fluorescence intensity	52	loss	cyp	xenobiotic metabolism	1576	CYP3A4	protein	enzyme	percent_activity	human	5	1576	CYP3A4	protein	enzyme	NA
NVS_ADME_hCYP3A4_Activator	CYP3A4	cytochrome P450, family 3, subfamily A, polypeptide 4	negative	enzyme reporter	enzyme activity	microplate: 96-well plate	biochemical	protein single	enzyme activity	NVS	regulation of catalytic activity	cell-free	insect cells	NA	NA	1063	single	Fluorescence	Fluorescence	Fluorescence intensity	0	loss	cyp	xenobiotic metabolism	1576	CYP3A4	protein	enzyme	percent_activity	human	0	1576	CYP3A4	protein	enzyme	NA
NVS_ADME_hCYP3A5	CYP3A5	cytochrome P450, family 3, subfamily A, polypeptide 5	positive	enzyme reporter	enzyme activity	microplate: 96-well plate	biochemical	protein single	enzyme activity	NVS	regulation of catalytic activity	cell-free	NA	NA	NA	297	single	Fluorescence	Fluorescence	Fluorescence intensity	50	loss	cyp	xenobiotic metabolism	1577	CYP3A5	protein	enzyme	percent_activity	human	17	1577	CYP3A5	protein	enzyme	NA
NVS_ADME_hCYP3A5_Activator	CYP3A5	cytochrome P450, family 3, subfamily A, polypeptide 5	negative	enzyme reporter	enzyme activity	microplate: 96-well plate	biochemical	protein single	enzyme activity	NVS	regulation of catalytic activity	cell-free	NA	NA	NA	297	single	Fluorescence	Fluorescence	Fluorescence intensity	0	loss	cyp	xenobiotic metabolism	1577	CYP3A5	protein	enzyme	percent_activity	human	0	1577	CYP3A5	protein	enzyme	NA
NVS_ADME_hCYP4F12	CYP4F12	similar to cytochrome P450, family 4, subfamily F, polypeptide 12; cytochrome P450, family 4, subfamily F, polypeptide 12	positive	enzyme reporter	enzyme activity	microplate: 384-well plate	biochemical	protein single	enzyme activity	NVS	regulation of catalytic activity	cell-free	NA	NA	NA	1059	single	Fluorescence	Fluorescence	Fluorescence intensity	15	loss	cyp	xenobiotic metabolism	66002	CYP4F12	protein	enzyme	percent_activity	human	1	66002	CYP4F12	protein	enzyme	NA
NVS_ADME_hCYP4F12_Activator	CYP4F12	similar to cytochrome P450, family 4, subfamily F, polypeptide 12; cytochrome P450, family 4, subfamily F, polypeptide 12	negative	enzyme reporter	enzyme activity	microplate: 384-well plate	biochemical	protein single	enzyme activity	NVS	regulation of catalytic activity	cell-free	NA	NA	NA	1059	single	Fluorescence	Fluorescence	Fluorescence intensity	9	loss	cyp	xenobiotic metabolism	66002	CYP4F12	protein	enzyme	percent_activity	human	1	66002	CYP4F12	protein	enzyme	NA
NVS_GPCR_gLTD4	Cysltr1	cysteinyl leukotriene receptor 1	positive	binding reporter	radioligand binding	microplate: 48-well plate	biochemical	protein single	binding	NVS	receptor binding	tissue-based cell-free	Guinea pig lung membranes	NA	NA	1059	single	Filter-based radiodetection	Radiometry	Scintillation counting	17	loss	gpcr	rhodopsin-like receptor	100135514	Cysltr1	protein	receptor	percent_activity	guinea pig	2	100135514	Cysltr1	protein	receptor	lung
NVS_GPCR_bDR_NonSelective	DRD1	dopamine receptor D1	positive	binding reporter	radioligand binding	microplate: 48-well plate	biochemical	protein single	binding	NVS	receptor binding	tissue-based cell-free	Bovine striatal membranes	NA	NA	1059	single	Filter-based radiodetection	Radiometry	Scintillation counting	18	loss	gpcr	rhodopsin-like receptor	281125	DRD1	protein	receptor	percent_activity	bovine	2	281125	DRD1	protein	receptor	brain
NVS_GPCR_hDRD1	DRD1	dopamine receptor D1	positive	binding reporter	radioligand binding	microplate: 96-well plate	biochemical	protein single	binding	NVS	receptor binding	cell-free	HEK293	NA	NA	1059	single	Filter-based radiodetection	Radiometry	Scintillation counting	72	loss	gpcr	rhodopsin-like receptor	1812	DRD1	protein	receptor	percent_activity	human	7	1812	DRD1	protein	receptor	NA
NVS_GPCR_hDRD2s	DRD2	dopamine receptor D2	positive	binding reporter	radioligand binding	microplate: 96-well plate	biochemical	protein single	binding	NVS	receptor binding	cell-free	CHO	NA	NA	1059	single	Filter-based radiodetection	Radiometry	Scintillation counting	69	loss	gpcr	rhodopsin-like receptor	1813	DRD2	protein	receptor	percent_activity	human	7	1813	DRD2	protein	receptor	NA
NVS_GPCR_hDRD4.4	DRD4	dopamine receptor D4	positive	binding reporter	radioligand binding	microplate: 96-well plate	biochemical	protein single	binding	NVS	receptor binding	cell-free	CHO	NA	NA	1059	single	Filter-based radiodetection	Radiometry	Scintillation counting	41	loss	gpcr	rhodopsin-like receptor	1815	DRD4	protein	receptor	percent_activity	human	4	1815	DRD4	protein	receptor	NA
NVS_ENZ_hDUSP3	DUSP3	dual specificity phosphatase 3	positive	enzyme reporter	enzyme activity	microplate: 96-well plate	biochemical	protein single	enzyme activity	NVS	regulation of catalytic activity	cell-free	NA	NA	NA	1059	single	Fluorescence	Fluorescence	Fluorescence intensity	46	loss	phosphatase	dual-specific phosphatase	1845	DUSP3	protein	enzyme	percent_activity	human	4	1845	DUSP3	protein	enzyme	NA
NVS_ENZ_hDUSP3_Activator	DUSP3	dual specificity phosphatase 3	negative	enzyme reporter	enzyme activity	microplate: 96-well plate	biochemical	protein single	enzyme activity	NVS	regulation of catalytic activity	cell-free	NA	NA	NA	1059	single	Fluorescence	Fluorescence	Fluorescence intensity	0	loss	phosphatase	dual-specific phosphatase	1845	DUSP3	protein	enzyme	percent_activity	human	0	1845	DUSP3	protein	enzyme	NA
NVS_ENZ_hDYRK1a	DYRK1B	dual-specificity tyrosine-(Y)-phosphorylation regulated kinase 1B	positive	enzyme reporter	enzyme activity	microplate: 96-well plate	biochemical	protein single	enzyme activity	NVS	regulation of catalytic activity	cell-free	NA	NA	NA	293	single	Fluorescence and electrophoretic mobility shift	Fluorescence	Fluorescence intensity	6	loss	kinase	dual-specific kinase	9149	DYRK1B	protein	enzyme	percent_activity	human	2	9149	DYRK1B	protein	enzyme	NA
NVS_ENZ_hDYRK1a_Activator	DYRK1B	dual-specificity tyrosine-(Y)-phosphorylation regulated kinase 1B	negative	enzyme reporter	enzyme activity	microplate: 96-well plate	biochemical	protein single	enzyme activity	NVS	regulation of catalytic activity	cell-free	NA	NA	NA	293	single	Fluorescence and electrophoretic mobility shift	Fluorescence	Fluorescence intensity	0	loss	kinase	dual-specific kinase	9149	DYRK1B	protein	enzyme	percent_activity	human	0	9149	DYRK1B	protein	enzyme	NA
ATG_E2F_CIS	E2F1	E2F transcription factor 1	positive	inducible reporter	mRNA induction	microplate: 24-well plate	cell-based	cell-based	reporter gene	ATG	regulation of transcription factor activity	cell line	NA	adherent	HepG2	1857	multiplexed	RT-PCR and Capillary electrophoresis	Fluorescence	Fluorescence intensity	1	gain	dna binding	non-basic leucine zipper	1869	E2F1	protein	transcription factor	fold_induction	human	0	1869	E2F1	rna	mRNA	liver
NVS_GPCR_hETA	EDNRA	endothelin receptor type A	positive	binding reporter	radioligand binding	microplate: 96-well plate	biochemical	protein single	binding	NVS	receptor binding	cell-free	Human neuroblastoma cells (SH-SY5Y)	NA	NA	1063	single	Filter-based radiodetection	Radiometry	Scintillation counting	13	loss	gpcr	rhodopsin-like receptor	1909	EDNRA	protein	receptor	percent_activity	human	1	1909	EDNRA	protein	receptor	NA
NVS_GPCR_hETB	EDNRB	endothelin receptor type B	positive	binding reporter	radioligand binding	microplate: 96-well plate	biochemical	protein single	binding	NVS	receptor binding	cell-free	Human astrocytoma cells	NA	NA	1059	single	Filter-based radiodetection	Radiometry	Scintillation counting	5	loss	gpcr	rhodopsin-like receptor	1910	EDNRB	protein	receptor	percent_activity	human	0	1910	EDNRB	protein	receptor	NA
BSK_hDFCGF_EGFR_down	EGFR	epidermal growth factor receptor (erythroblastic leukemia viral (v-erb-b) oncogene homolog, avian)	negative	binding reporter	immunoassay: elisa	microplate: 96-well plate	cell-based	cell-based	signaling	BSK	regulation of gene expression	primary cell	NA	NA	HDF	1058	multiplexed	ELISA	Fluorescence	Fluorescence intensity	69	both	kinase	receptor tyrosine kinase	1956	EGFR	protein	receptor	fold_induction	human	7	1956	EGFR	protein	receptor	skin
BSK_hDFCGF_EGFR_up	EGFR	epidermal growth factor receptor (erythroblastic leukemia viral (v-erb-b) oncogene homolog, avian)	positive	binding reporter	immunoassay: elisa	microplate: 96-well plate	cell-based	cell-based	signaling	BSK	regulation of gene expression	primary cell	NA	NA	HDF	1058	multiplexed	ELISA	Fluorescence	Fluorescence intensity	47	both	kinase	receptor tyrosine kinase	1956	EGFR	protein	receptor	fold_induction	human	4	1956	EGFR	protein	receptor	skin
NVS_ENZ_hEGFR	EGFR	epidermal growth factor receptor (erythroblastic leukemia viral (v-erb-b) oncogene homolog, avian)	positive	enzyme reporter	enzyme activity	microplate: 384-well plate	biochemical	protein single	enzyme activity	NVS	regulation of catalytic activity	cell-free	NA	NA	NA	1059	single	Fluorescence and electrophoretic mobility shift	Fluorescence	Fluorescence intensity	10	loss	kinase	receptor tyrosine kinase	1956	EGFR	protein	receptor	percent_activity	human	1	1956	EGFR	protein	receptor	NA
NVS_ENZ_hEGFR_Activator	EGFR	epidermal growth factor receptor (erythroblastic leukemia viral (v-erb-b) oncogene homolog, avian)	negative	enzyme reporter	enzyme activity	microplate: 384-well plate	biochemical	protein single	enzyme activity	NVS	regulation of catalytic activity	cell-free	NA	NA	NA	1059	single	Fluorescence and electrophoretic mobility shift	Fluorescence	Fluorescence intensity	0	loss	kinase	receptor tyrosine kinase	1956	EGFR	protein	receptor	percent_activity	human	0	1956	EGFR	protein	receptor	NA
ATG_EGR_CIS	EGR1	early growth response 1	positive	inducible reporter	mRNA induction	microplate: 24-well plate	cell-based	cell-based	reporter gene	ATG	regulation of transcription factor activity	cell line	NA	adherent	HepG2	1857	multiplexed	RT-PCR and Capillary electrophoresis	Fluorescence	Fluorescence intensity	30	gain	nuclear receptor	non-steroidal	1958	EGR1	protein	transcription factor	fold_induction	human	2	1958	EGR1	rna	mRNA	liver
NVS_ENZ_hElastase	ELA2	elastase, neutrophil expressed	positive	enzyme reporter	enzyme activity	microplate: 96-well plate	biochemical	protein single	enzyme activity	NVS	regulation of catalytic activity	cell-free	Human neutrophils	NA	NA	1059	single	Spectrophotometry	Spectrophotometry	Absorbance	39	loss	protease	serine protease	1991	ELA2	protein	enzyme	percent_activity	human	4	1991	ELA2	protein	enzyme	NA
NVS_ENZ_hElastase_Activator	ELA2	elastase, neutrophil expressed	negative	enzyme reporter	enzyme activity	microplate: 96-well plate	biochemical	protein single	enzyme activity	NVS	regulation of catalytic activity	cell-free	Human neutrophils	NA	NA	1059	single	Spectrophotometry	Spectrophotometry	Absorbance	0	loss	protease	serine protease	1991	ELA2	protein	enzyme	percent_activity	human	0	1991	ELA2	protein	enzyme	NA
NVS_ENZ_hEphA1	EPHA1	EPH receptor A1	positive	enzyme reporter	enzyme activity	microplate: 384-well plate	biochemical	protein single	enzyme activity	NVS	regulation of catalytic activity	cell-free	NA	NA	NA	1059	single	Fluorescence and electrophoretic mobility shift	Fluorescence	Fluorescence intensity	5	loss	kinase	receptor tyrosine kinase	2041	EPHA1	protein	receptor	percent_activity	human	0	2041	EPHA1	protein	receptor	NA
NVS_ENZ_hEphA1_Activator	EPHA1	EPH receptor A1	negative	enzyme reporter	enzyme activity	microplate: 384-well plate	biochemical	protein single	enzyme activity	NVS	regulation of catalytic activity	cell-free	NA	NA	NA	1059	single	Fluorescence and electrophoretic mobility shift	Fluorescence	Fluorescence intensity	0	loss	kinase	receptor tyrosine kinase	2041	EPHA1	protein	receptor	percent_activity	human	0	2041	EPHA1	protein	receptor	NA
NVS_ENZ_hEphA2	EPHA2	EPH receptor A2	positive	enzyme reporter	enzyme activity	microplate: 384-well plate	biochemical	protein single	enzyme activity	NVS	regulation of catalytic activity	cell-free	NA	NA	NA	1061	single	Fluorescence and electrophoretic mobility shift	Fluorescence	Fluorescence intensity	4	loss	kinase	receptor tyrosine kinase	1969	EPHA2	protein	receptor	percent_activity	human	0	1969	EPHA2	protein	receptor	NA
NVS_ENZ_hEphA2_Activator	EPHA2	EPH receptor A2	negative	enzyme reporter	enzyme activity	microplate: 384-well plate	biochemical	protein single	enzyme activity	NVS	regulation of catalytic activity	cell-free	NA	NA	NA	1061	single	Fluorescence and electrophoretic mobility shift	Fluorescence	Fluorescence intensity	1	loss	kinase	receptor tyrosine kinase	1969	EPHA2	protein	receptor	percent_activity	human	0	1969	EPHA2	protein	receptor	NA
NVS_ENZ_hEphB1	EPHB1	EPH receptor B1	positive	enzyme reporter	enzyme activity	microplate: 384-well plate	biochemical	protein single	enzyme activity	NVS	regulation of catalytic activity	cell-free	NA	NA	NA	293	single	Fluorescence and electrophoretic mobility shift	Fluorescence	Fluorescence intensity	0	loss	kinase	receptor tyrosine kinase	2047	EPHB1	protein	receptor	percent_activity	human	0	2047	EPHB1	protein	receptor	NA
NVS_ENZ_hEphB1_Activator	EPHB1	EPH receptor B1	negative	enzyme reporter	enzyme activity	microplate: 384-well plate	biochemical	protein single	enzyme activity	NVS	regulation of catalytic activity	cell-free	NA	NA	NA	293	single	Fluorescence and electrophoretic mobility shift	Fluorescence	Fluorescence intensity	0	loss	kinase	receptor tyrosine kinase	2047	EPHB1	protein	receptor	percent_activity	human	0	2047	EPHB1	protein	receptor	NA
NVS_ENZ_hEphB2	EPHB2	EPH receptor B2	positive	enzyme reporter	enzyme activity	microplate: 384-well plate	biochemical	protein single	enzyme activity	NVS	regulation of catalytic activity	cell-free	NA	NA	NA	1059	single	Fluorescence and electrophoretic mobility shift	Fluorescence	Fluorescence intensity	0	loss	kinase	receptor tyrosine kinase	2048	EPHB2	protein	receptor	percent_activity	human	0	2048	EPHB2	protein	receptor	NA
NVS_ENZ_hEphB2_Activator	EPHB2	EPH receptor B2	negative	enzyme reporter	enzyme activity	microplate: 384-well plate	biochemical	protein single	enzyme activity	NVS	regulation of catalytic activity	cell-free	NA	NA	NA	1059	single	Fluorescence and electrophoretic mobility shift	Fluorescence	Fluorescence intensity	5	loss	kinase	receptor tyrosine kinase	2048	EPHB2	protein	receptor	percent_activity	human	0	2048	EPHB2	protein	receptor	NA
ATG_ERE_CIS	ESR1	estrogen receptor 1 (estrogen receptor, alpha)	positive	inducible reporter	mRNA induction	microplate: 24-well plate	cell-based	cell-based	reporter gene	ATG	regulation of transcription factor activity	cell line	NA	adherent	HepG2	1857	multiplexed	RT-PCR and Capillary electrophoresis	Fluorescence	Fluorescence intensity	283	gain	nuclear receptor	steroidal	2099	ESR1	protein	transcription factor	percent_activity	human	15	2099	ESR1	rna	mRNA	liver
ATG_ERa_TRANS	ESR1	estrogen receptor 1 (estrogen receptor, alpha)	positive	inducible reporter	mRNA induction	microplate: 24-well plate	cell-based	cell-based	reporter gene	ATG	regulation of transcription factor activity	cell line	NA	adherent	HepG2	1857	multiplexed	RT-PCR and Capillary electrophoresis	Fluorescence	Fluorescence intensity	442	gain	nuclear receptor	steroidal	2099	ESR1	protein	transcription factor	percent_activity	human	24	2099	ESR1	rna	mRNA	liver
NVS_NR_bER	ESR1	estrogen receptor 1 (estrogen receptor, alpha)	positive	binding reporter	radioligand binding	microplate: 96-well plate	biochemical	protein single	binding	NVS	receptor binding	tissue-based cell-free	Bovine uterine membranes	NA	NA	1858	single	Lysate-based radiodetection	Radiometry	Scintillation counting	66	loss	nuclear receptor	steroidal	407238	ESR1	protein	receptor	percent_activity	bovine	4	407238	ESR1	protein	receptor	uterus
NVS_NR_hER	ESR1	estrogen receptor 1 (estrogen receptor, alpha)	positive	binding reporter	radioligand binding	microplate: 96-well plate	biochemical	protein single	binding	NVS	receptor binding	cell-free	MCF7	NA	NA	1858	single	Lysate-based radiodetection	Radiometry	Scintillation counting	126	loss	nuclear receptor	steroidal	2099	ESR1	protein	receptor	percent_activity	human	7	2099	ESR1	protein	receptor	NA
NVS_NR_mERa	Esr1	estrogen receptor 1 (estrogen receptor, alpha)	positive	binding reporter	radioligand binding	microplate: 96-well plate	biochemical	protein single	binding	NVS	receptor binding	cell-free	NA	NA	NA	1858	single	Filter-based radiodetection	Radiometry	Scintillation counting	105	loss	nuclear receptor	steroidal	13982	Esr1	protein	receptor	percent_activity	mouse	6	13982	Esr1	protein	receptor	NA
OT_ER_ERaERa_0480	ESR1	estrogen receptor 1 (estrogen receptor, alpha)	positive	binding reporter	protein fragment complementation assay	microplate: 384-well plate	cell-based	cell-based	binding	OT	protein stabilization	cell line	NA	adherent	HEK293T	1851	single	Protein-fragment Complementation	Fluorescence	Fluorescence intensity	131	gain	nuclear receptor	steroidal	2099	ESR1	pathway	pathway-specified	percent_activity	human	7	2099	ESR1	protein	receptor	kidney
OT_ER_ERaERa_1440	ESR1	estrogen receptor 1 (estrogen receptor, alpha)	positive	binding reporter	protein fragment complementation assay	microplate: 384-well plate	cell-based	cell-based	binding	OT	protein stabilization	cell line	NA	adherent	HEK293T	1847	single	Protein-fragment Complementation	Fluorescence	Fluorescence intensity	109	gain	nuclear receptor	steroidal	2099	ESR1	pathway	pathway-specified	percent_activity	human	6	2099	ESR1	protein	receptor	kidney
OT_ERa_EREGFP_0120	ESR1	estrogen receptor 1 (estrogen receptor, alpha)	positive	inducible reporter	fluorescent protein induction	microplate: 384-well plate	cell-based	cell-based	reporter gene	OT	regulation of gene expression	cell line	NA	adherent	HeLa	1856	single	Microscopy	Microscopy	Optical microsopy: Fluorescence microscopy	185	gain	nuclear receptor	steroidal	2099	ESR1	pathway	pathway-specified	percent_activity	human	10	2099	ESR1	protein	receptor	cervix
OT_ERa_EREGFP_0480	ESR1	estrogen receptor 1 (estrogen receptor, alpha)	positive	inducible reporter	fluorescent protein induction	microplate: 384-well plate	cell-based	cell-based	reporter gene	OT	regulation of gene expression	cell line	NA	adherent	HeLa	1854	single	Microscopy	Microscopy	Optical microsopy: Fluorescence microscopy	152	gain	nuclear receptor	steroidal	2099	ESR1	pathway	pathway-specified	percent_activity	human	8	2099	ESR1	protein	receptor	cervix
OT_ERa_ERELUC_AG_1440	ESR1	estrogen receptor 1 (estrogen receptor, alpha)	positive	inducible reporter	luciferase induction	microplate: 384-well plate	cell-based	cell-based	reporter gene	OT	regulation of gene expression	cell line	NA	adherent	CHO-K1	1856	single	Luciferase	Luminescence	Bioluminescence	128	gain	nuclear receptor	steroidal	2099	ESR1	pathway	pathway-specified	percent_activity	chinese hamster	7	2099	ESR1	protein	receptor	ovary
Tox21_ERa_BLA_Agonist_ratio	ESR1	estrogen receptor 1 (estrogen receptor, alpha)	positive	inducible reporter	beta lactamase induction	microplate: 1536-well plate	cell-based	cell-based	reporter gene	Tox21	regulation of gene expression	cell line	NA	adherent	HEK293T	1858	single	GAL4 b-lactamase reporter gene	Fluorescence	Fluorescence intensity	227	gain	nuclear receptor	steroidal	2099	ESR1	protein	receptor	percent_activity	human	12	2099	ESR1	protein	receptor	kidney
Tox21_ERa_BLA_Antagonist_ratio	ESR1	estrogen receptor 1 (estrogen receptor, alpha)	positive	inducible reporter	beta lactamase induction	microplate: 1536-well plate	cell-based	cell-based	reporter gene	Tox21	regulation of gene expression	cell line	NA	adherent	HEK293T	1858	single	GAL4 b-lactamase reporter gene	Fluorescence	Fluorescence intensity	153	loss	nuclear receptor	steroidal	2099	ESR1	protein	receptor	percent_activity	human	8	2099	ESR1	protein	receptor	kidney
Tox21_ERa_LUC_BG1_Agonist	ESR1	estrogen receptor 1 (estrogen receptor, alpha)	positive	inducible reporter	fluorescent protein induction	microplate: 1536-well plate	cell-based	cell-based	reporter gene	Tox21	regulation of gene expression	cell line	NA	adherent	BG1	1858	single	Luciferase-coupled ATP quantitation	Luminescence	Bioluminescence	278	gain	nuclear receptor	steroidal	2099	ESR1	protein	receptor	percent_activity	human	15	2099	ESR1	protein	receptor	ovary
Tox21_ERa_LUC_BG1_Antagonist	ESR1	estrogen receptor 1 (estrogen receptor, alpha)	positive	inducible reporter	fluorescent protein induction	microplate: 1536-well plate	cell-based	cell-based	reporter gene	Tox21	regulation of gene expression	cell line	NA	adherent	BG1	1858	single	Luciferase-coupled ATP quantitation	Luminescence	Bioluminescence	32	loss	nuclear receptor	steroidal	2099	ESR1	protein	receptor	percent_activity	human	2	2099	ESR1	protein	receptor	ovary
OT_ER_ERaERb_0480	ESR1;ESR2	estrogen receptor 1 (ER alpha); estrogen receptor 2 (ER beta)	positive	binding reporter	protein fragment complementation assay	microplate: 384-well plate	cell-based	cell-based	binding	OT	protein stabilization	cell line	NA	adherent	HEK293T	1853	single	Protein-fragment Complementation	Fluorescence	Fluorescence intensity	218	gain	nuclear receptor	steroidal	2099;2100	ESR1;ESR2	pathway	pathway-specified	percent_activity	human	12	2099;2100	ESR1;ESR2	protein	receptor	kidney
OT_ER_ERaERb_1440	ESR1;ESR2	estrogen receptor 1 (ER alpha); estrogen receptor 2 (ER beta)	positive	binding reporter	protein fragment complementation assay	microplate: 384-well plate	cell-based	cell-based	binding	OT	protein stabilization	cell line	NA	adherent	HEK293T	1846	single	Protein-fragment Complementation	Fluorescence	Fluorescence intensity	181	gain	nuclear receptor	steroidal	2099;2100	ESR1;ESR2	pathway	pathway-specified	percent_activity	human	10	2099;2100	ESR1;ESR2	protein	receptor	kidney
OT_ER_ERbERb_0480	ESR2	estrogen receptor 2 (ER beta)	positive	binding reporter	protein fragment complementation assay	microplate: 384-well plate	cell-based	cell-based	binding	OT	protein stabilization	cell line	NA	adherent	HEK293T	1851	single	Protein-fragment Complementation	Fluorescence	Fluorescence intensity	192	gain	nuclear receptor	steroidal	2100	ESR2	pathway	pathway-specified	percent_activity	human	10	2100	ESR2	protein	receptor	kidney
OT_ER_ERbERb_1440	ESR2	estrogen receptor 2 (ER beta)	positive	binding reporter	protein fragment complementation assay	microplate: 384-well plate	cell-based	cell-based	binding	OT	protein stabilization	cell line	NA	adherent	HEK293T	1846	single	Protein-fragment Complementation	Fluorescence	Fluorescence intensity	170	gain	nuclear receptor	steroidal	2100	ESR2	pathway	pathway-specified	percent_activity	human	9	2100	ESR2	protein	receptor	kidney
ATG_ERRa_TRANS	ESRRA	estrogen-related receptor alpha	positive	inducible reporter	mRNA induction	microplate: 24-well plate	cell-based	cell-based	reporter gene	ATG	regulation of transcription factor activity	cell line	NA	adherent	HepG2	1857	multiplexed	RT-PCR and Capillary electrophoresis	Fluorescence	Fluorescence intensity	20	gain	nuclear receptor	steroidal	2101	ESRRA	protein	transcription factor	fold_induction	human	1	2101	ESRRA	rna	mRNA	liver
ATG_ERRg_TRANS	ESRRG	estrogen-related receptor gamma	positive	inducible reporter	mRNA induction	microplate: 24-well plate	cell-based	cell-based	reporter gene	ATG	regulation of transcription factor activity	cell line	NA	adherent	HepG2	1857	multiplexed	RT-PCR and Capillary electrophoresis	Fluorescence	Fluorescence intensity	34	gain	nuclear receptor	steroidal	2104	ESRRG	protein	transcription factor	fold_induction	human	2	2104	ESRRG	rna	mRNA	liver
ATG_Ets_CIS	ETS1	v-ets avian erythroblastosis virus E26 oncogene homolog 1	positive	inducible reporter	mRNA induction	microplate: 24-well plate	cell-based	cell-based	reporter gene	ATG	regulation of transcription factor activity	cell line	NA	adherent	HepG2	1857	multiplexed	RT-PCR and Capillary electrophoresis	Fluorescence	Fluorescence intensity	1	gain	dna binding	winged helix-turn-helix	2113	ETS1	protein	transcription factor	fold_induction	human	0	2113	ETS1	rna	mRNA	liver
BSK_3C_TissueFactor_down	F3	coagulation factor III (thromboplastin, tissue factor)	negative	binding reporter	immunoassay: elisa	microplate: 96-well plate	cell-based	cell-based	signaling	BSK	regulation of gene expression	primary cell	NA	NA	HUVEC	1058	multiplexed	ELISA	Fluorescence	Fluorescence intensity	241	both	cytokine	coagulation factor	2152	F3	protein	protein-specified	fold_induction	human	23	2152	F3	protein	protein-specified	vascular
BSK_3C_TissueFactor_up	F3	coagulation factor III (thromboplastin, tissue factor)	positive	binding reporter	immunoassay: elisa	microplate: 96-well plate	cell-based	cell-based	signaling	BSK	regulation of gene expression	primary cell	NA	NA	HUVEC	1058	multiplexed	ELISA	Fluorescence	Fluorescence intensity	77	both	cytokine	coagulation factor	2152	F3	protein	protein-specified	fold_induction	human	7	2152	F3	protein	protein-specified	vascular
BSK_CASM3C_TissueFactor_down	F3	coagulation factor III (thromboplastin, tissue factor)	negative	binding reporter	immunoassay: elisa	microplate: 96-well plate	cell-based	cell-based	signaling	BSK	regulation of gene expression	primary cell	NA	NA	HCAVSC	775	multiplexed	ELISA	Fluorescence	Fluorescence intensity	81	both	cytokine	coagulation factor	2152	F3	protein	protein-specified	fold_induction	human	10	2152	F3	protein	protein-specified	vascular
BSK_CASM3C_TissueFactor_up	F3	coagulation factor III (thromboplastin, tissue factor)	positive	binding reporter	immunoassay: elisa	microplate: 96-well plate	cell-based	cell-based	signaling	BSK	regulation of gene expression	primary cell	NA	NA	HCAVSC	775	multiplexed	ELISA	Fluorescence	Fluorescence intensity	32	both	cytokine	coagulation factor	2152	F3	protein	protein-specified	fold_induction	human	4	2152	F3	protein	protein-specified	vascular
BSK_LPS_TissueFactor_down	F3	coagulation factor III (thromboplastin, tissue factor)	negative	binding reporter	immunoassay: elisa	microplate: 96-well plate	cell-based	cell-based	signaling	BSK	regulation of gene expression	primary cell co-culture	NA	NA	HUVEC, PBMC	1058	multiplexed	ELISA	Fluorescence	Fluorescence intensity	144	both	cytokine	coagulation factor	2152	F3	protein	protein-specified	fold_induction	human	14	2152	F3	protein	protein-specified	vascular
BSK_LPS_TissueFactor_up	F3	coagulation factor III (thromboplastin, tissue factor)	positive	binding reporter	immunoassay: elisa	microplate: 96-well plate	cell-based	cell-based	signaling	BSK	regulation of gene expression	primary cell co-culture	NA	NA	HUVEC, PBMC	1058	multiplexed	ELISA	Fluorescence	Fluorescence intensity	58	both	cytokine	coagulation factor	2152	F3	protein	protein-specified	fold_induction	human	5	2152	F3	protein	protein-specified	vascular
BSK_SM3C_TissueFactor_down	F3	coagulation factor III (thromboplastin, tissue factor)	negative	binding reporter	immunoassay: elisa	microplate: 96-well plate	cell-based	cell-based	signaling	BSK	regulation of gene expression	primary cell co-culture	NA	NA	HUVEC, HVSMC	292	multiplexed	ELISA	Fluorescence	Fluorescence intensity	2	both	cytokine	coagulation factor	2152	F3	protein	protein-specified	fold_induction	human	1	2152	F3	protein	protein-specified	vascular
BSK_SM3C_TissueFactor_up	F3	coagulation factor III (thromboplastin, tissue factor)	positive	binding reporter	immunoassay: elisa	microplate: 96-well plate	cell-based	cell-based	signaling	BSK	regulation of gene expression	primary cell co-culture	NA	NA	HUVEC, HVSMC	292	multiplexed	ELISA	Fluorescence	Fluorescence intensity	0	both	cytokine	coagulation factor	2152	F3	protein	protein-specified	fold_induction	human	0	2152	F3	protein	protein-specified	vascular
NVS_GPCR_rGHB	Fbxo23	tetraspanin 17	positive	binding reporter	radioligand binding	microplate: 48-well plate	biochemical	protein single	binding	NVS	receptor binding	tissue-based cell-free	Rat forebrain	NA	NA	1059	single	Filter-based radiodetection	Radiometry	Scintillation counting	2	loss	gpcr	metabotropic glutamate receptor	306771	Fbxo23	protein	receptor	percent_activity	rat	0	306771	Fbxo23	protein	receptor	brain
NVS_ENZ_hFGFR1	FGFR1	fibroblast growth factor receptor 1	positive	enzyme reporter	enzyme activity	microplate: 384-well plate	biochemical	protein single	enzyme activity	NVS	regulation of catalytic activity	cell-free	NA	NA	NA	1065	single	Fluorescence and electrophoretic mobility shift	Fluorescence	Fluorescence intensity	25	loss	kinase	receptor tyrosine kinase	2260	FGFR1	protein	receptor	percent_activity	human	2	2260	FGFR1	protein	receptor	NA
NVS_ENZ_hFGFR1_Activator	FGFR1	fibroblast growth factor receptor 1	negative	enzyme reporter	enzyme activity	microplate: 384-well plate	biochemical	protein single	enzyme activity	NVS	regulation of catalytic activity	cell-free	NA	NA	NA	1065	single	Fluorescence and electrophoretic mobility shift	Fluorescence	Fluorescence intensity	0	loss	kinase	receptor tyrosine kinase	2260	FGFR1	protein	receptor	percent_activity	human	0	2260	FGFR1	protein	receptor	NA
NVS_ENZ_hFGFR3	FGFR3	fibroblast growth factor receptor 3	positive	enzyme reporter	enzyme activity	microplate: 384-well plate	biochemical	protein single	enzyme activity	NVS	regulation of catalytic activity	cell-free	NA	NA	NA	293	single	Fluorescence and electrophoretic mobility shift	Fluorescence	Fluorescence intensity	2	loss	kinase	receptor tyrosine kinase	2261	FGFR3	protein	receptor	percent_activity	human	1	2261	FGFR3	protein	receptor	NA
NVS_ENZ_hFGFR3_Activator	FGFR3	fibroblast growth factor receptor 3	negative	enzyme reporter	enzyme activity	microplate: 384-well plate	biochemical	protein single	enzyme activity	NVS	regulation of catalytic activity	cell-free	NA	NA	NA	293	single	Fluorescence and electrophoretic mobility shift	Fluorescence	Fluorescence intensity	0	loss	kinase	receptor tyrosine kinase	2261	FGFR3	protein	receptor	percent_activity	human	0	2261	FGFR3	protein	receptor	NA
NVS_OR_hFKBP12	FKBP1A	FK506 binding protein 1A, 12kDa	positive	binding reporter	radioligand binding	microplate: 48-well plate	biochemical	protein single	binding	NVS	receptor binding	cell-free	E. coli	NA	NA	959	single	Filter-based radiodetection	Radiometry	Scintillation counting	0	loss	misc protein	chaperone	2280	FKBP1A	protein	enzyme	percent_activity	human	0	2280	FKBP1A	protein	enzyme	NA
NVS_ENZ_hVEGFR1	FLT1	fms-related tyrosine kinase 1	positive	enzyme reporter	enzyme activity	microplate: 384-well plate	biochemical	protein single	enzyme activity	NVS	regulation of catalytic activity	cell-free	NA	NA	NA	1063	single	Fluorescence and electrophoretic mobility shift	Fluorescence	Fluorescence intensity	8	loss	kinase	receptor tyrosine kinase	2321	FLT1	protein	receptor	percent_activity	human	1	2321	FLT1	protein	receptor	NA
NVS_ENZ_hVEGFR1_Activator	FLT1	fms-related tyrosine kinase 1	negative	enzyme reporter	enzyme activity	microplate: 384-well plate	biochemical	protein single	enzyme activity	NVS	regulation of catalytic activity	cell-free	NA	NA	NA	1063	single	Fluorescence and electrophoretic mobility shift	Fluorescence	Fluorescence intensity	1	loss	kinase	receptor tyrosine kinase	2321	FLT1	protein	receptor	percent_activity	human	0	2321	FLT1	protein	receptor	NA
NVS_ENZ_hVEGFR3	FLT4	fms-related tyrosine kinase 4	positive	enzyme reporter	enzyme activity	microplate: 96-well plate	biochemical	protein single	enzyme activity	NVS	regulation of catalytic activity	cell-free	NA	NA	NA	1068	single	Fluorescence and electrophoretic mobility shift	Fluorescence	Fluorescence intensity	12	loss	kinase	receptor tyrosine kinase	2324	FLT4	protein	receptor	percent_activity	human	1	2324	FLT4	protein	receptor	NA
NVS_ENZ_hVEGFR3_Activator	FLT4	fms-related tyrosine kinase 4	negative	enzyme reporter	enzyme activity	microplate: 96-well plate	biochemical	protein single	enzyme activity	NVS	regulation of catalytic activity	cell-free	NA	NA	NA	1068	single	Fluorescence and electrophoretic mobility shift	Fluorescence	Fluorescence intensity	0	loss	kinase	receptor tyrosine kinase	2324	FLT4	protein	receptor	percent_activity	human	0	2324	FLT4	protein	receptor	NA
ATG_FoxA2_CIS	FOXA2	forkhead box A2	positive	inducible reporter	mRNA induction	microplate: 24-well plate	cell-based	cell-based	reporter gene	ATG	regulation of transcription factor activity	cell line	NA	adherent	HepG2	1857	multiplexed	RT-PCR and Capillary electrophoresis	Fluorescence	Fluorescence intensity	1	gain	dna binding	forkhead box protein	3170	FOXA2	protein	transcription factor	fold_induction	human	0	3170	FOXA2	rna	mRNA	liver
ATG_FoxO_CIS	FOXO1;FOXO3	forkhead box O1; forkhead box O3	positive	inducible reporter	mRNA induction	microplate: 24-well plate	cell-based	cell-based	reporter gene	ATG	regulation of transcription factor activity	cell line	NA	adherent	HepG2	1857	multiplexed	RT-PCR and Capillary electrophoresis	Fluorescence	Fluorescence intensity	2	gain	dna binding	forkhead box protein	2308;2309	FOXO1;FOXO3	protein	transcription factor	fold_induction	human	0	2308;2309	FOXO1;FOXO3	rna	mRNA	liver
OT_SRC1_SRC1FXR_0480	FXR	nuclear receptor subfamily 1, group H, member 4; v-src avian sarcoma (Schmidt-Ruppin A-2) viral oncogene homolog	positive	binding reporter	protein fragment complementation assay	microplate: 384-well plate	cell-based	cell-based	binding	OT	protein stabilization	cell line	NA	adherent	HEK293T	1848	single	Protein-fragment Complementation	Fluorescence	Fluorescence intensity	357	gain	nuclear receptor	non-steroidal	30614	FXR	pathway	pathway-specified	percent_activity	human	19	30614;6714	FXR;SRC	protein	receptor;enzyme	kidney
OT_SRC1_SRC1FXR_1440	FXR	nuclear receptor subfamily 1, group H, member 4; v-src avian sarcoma (Schmidt-Ruppin A-2) viral oncogene homolog [Homo sapiens	positive	binding reporter	protein fragment complementation assay	microplate: 384-well plate	cell-based	cell-based	binding	OT	protein stabilization	cell line	NA	adherent	HEK293T	1846	single	Protein-fragment Complementation	Fluorescence	Fluorescence intensity	285	gain	nuclear receptor	non-steroidal	30614	FXR	pathway	pathway-specified	percent_activity	human	15	30614;6714	FXR;SRC	protein	receptor;enzyme	kidney
NVS_ENZ_hFyn	FYN	FYN oncogene related to SRC, FGR, YES	positive	enzyme reporter	enzyme activity	microplate: 384-well plate	biochemical	protein single	enzyme activity	NVS	regulation of catalytic activity	cell-free	NA	NA	NA	1059	single	Fluorescence and electrophoretic mobility shift	Fluorescence	Fluorescence intensity	5	loss	kinase	non-receptor tyrosine kinase	2534	FYN	protein	enzyme	percent_activity	human	0	2534	FYN	protein	enzyme	NA
NVS_ENZ_hFyn_Activator	FYN	FYN oncogene related to SRC, FGR, YES	negative	enzyme reporter	enzyme activity	microplate: 384-well plate	biochemical	protein single	enzyme activity	NVS	regulation of catalytic activity	cell-free	NA	NA	NA	1059	single	Fluorescence and electrophoretic mobility shift	Fluorescence	Fluorescence intensity	3	loss	kinase	non-receptor tyrosine kinase	2534	FYN	protein	enzyme	percent_activity	human	0	2534	FYN	protein	enzyme	NA
NVS_GPCR_rGABBR	Gabbr1	gamma-aminobutyric acid (GABA) B receptor, 1	positive	binding reporter	radioligand binding	microplate: 96-well plate	biochemical	protein single	binding	NVS	receptor binding	tissue-based cell-free	Rat cortical membranes	NA	NA	1059	single	Filter-based radiodetection	Radiometry	Scintillation counting	1	loss	gpcr	metabotropic glutamate receptor	81657	Gabbr1	protein	receptor	percent_activity	rat	0	81657	Gabbr1	protein	receptor	brain
NVS_LGIC_bGABAR_Agonist	GABRA1	gamma-aminobutyric acid (GABA) A receptor, alpha 1	positive	binding reporter	radioligand binding	microplate: 48-well plate	biochemical	protein single	binding	NVS	receptor binding	tissue-based cell-free	Bovine cerebellar membranes	NA	NA	1059	single	Filter-based radiodetection	Radiometry	Scintillation counting	5	loss	ion channel	ligand-gated ion channel	282235	GABRA1	protein	receptor	percent_activity	bovine	0	282235	GABRA1	protein	receptor	brain
NVS_LGIC_bGABARa1	GABRA1	gamma-aminobutyric acid (GABA) A receptor, alpha 1	positive	binding reporter	radioligand binding	microplate: 48-well plate	biochemical	protein single	binding	NVS	receptor binding	tissue-based cell-free	Bovine cortical membranes	NA	NA	1059	single	Filter-based radiodetection	Radiometry	Scintillation counting	12	loss	ion channel	ligand-gated ion channel	282235	GABRA1	protein	receptor	percent_activity	bovine	1	282235	GABRA1	protein	receptor	brain
NVS_LGIC_rGABAR_NonSelective	Gabra1	gamma-aminobutyric acid (GABA) A receptor, subunit alpha 1	positive	binding reporter	radioligand binding	microplate: 48-well plate	biochemical	protein single	binding	NVS	receptor binding	tissue-based cell-free	Rat whole brain	NA	NA	1059	single	Filter-based radiodetection	Radiometry	Scintillation counting	22	loss	ion channel	ligand-gated ion channel	29705	Gabra1	protein	receptor	percent_activity	rat	2	29705	Gabra1	protein	receptor	brain
NVS_LGIC_bGABARa5	GABRA5	gamma-aminobutyric acid (GABA) A receptor, alpha 5	positive	binding reporter	radioligand binding	microplate: 48-well plate	biochemical	protein single	binding	NVS	receptor binding	tissue-based cell-free	Bovine hippocampal membranes	NA	NA	1059	single	Filter-based radiodetection	Radiometry	Scintillation counting	7	loss	ion channel	ligand-gated ion channel	523515	GABRA5	protein	receptor	percent_activity	bovine	1	523515	GABRA5	protein	receptor	brain
NVS_LGIC_rGABARa6	Gabra6	gamma-aminobutyric acid (GABA) A receptor, subunit alpha 6	positive	binding reporter	radioligand binding	microplate: 48-well plate	biochemical	protein single	binding	NVS	receptor binding	tissue-based cell-free	Rat cerebellar membranes	NA	NA	1059	single	Filter-based radiodetection	Radiometry	Scintillation counting	3	loss	ion channel	ligand-gated ion channel	29708	Gabra6	protein	receptor	percent_activity	rat	0	29708	Gabra6	protein	receptor	brain
ATG_GAL4_TRANS	NA	Gal4p [Saccharomyces cerevisiae S288c]	positive	inducible reporter	mRNA induction	microplate: 24-well plate	cell-based	cell-based	background control	ATG	regulation of transcription factor activity	cell line	NA	adherent	HepG2	1584	multiplexed	RT-PCR and Capillary electrophoresis	Fluorescence	Fluorescence intensity	2	gain	background measurement	baseline control	0	NA	protein	transcription factor	fold_induction	human	0	855828	GAL4	rna	mRNA	liver
NVS_GPCR_rGalanin	Galr1	galanin receptor 1	positive	binding reporter	radioligand binding	microplate: 96-well plate	biochemical	protein single	binding	NVS	receptor binding	tissue-based cell-free	Rat brain membranes	NA	NA	1059	single	Filter-based radiodetection	Radiometry	Scintillation counting	3	loss	gpcr	rhodopsin-like receptor	50577	Galr1	protein	receptor	percent_activity	rat	0	50577	Galr1	protein	receptor	brain
ATG_GATA_CIS	GATA1	GATA binding protein 1 (globin transcription factor 1)	positive	inducible reporter	mRNA induction	microplate: 24-well plate	cell-based	cell-based	reporter gene	ATG	regulation of transcription factor activity	cell line	NA	adherent	HepG2	1857	multiplexed	RT-PCR and Capillary electrophoresis	Fluorescence	Fluorescence intensity	0	gain	dna binding	non-basic leucine zipper	2623	GATA1	protein	transcription factor	fold_induction	human	0	2623	GATA1	rna	mRNA	liver
ATG_GLI_CIS	GLI1	GLI family zinc finger 1	positive	inducible reporter	mRNA induction	microplate: 24-well plate	cell-based	cell-based	reporter gene	ATG	regulation of transcription factor activity	cell line	NA	adherent	HepG2	1857	multiplexed	RT-PCR and Capillary electrophoresis	Fluorescence	Fluorescence intensity	1	gain	dna binding	zinc finger	2735	GLI1	protein	transcription factor	fold_induction	human	0	2735	GLI1	rna	mRNA	liver
NVS_LGIC_rGlyRStrySens	Glra1	glycine receptor, alpha 1 subunit	positive	binding reporter	radioligand binding	microplate: 48-well plate	biochemical	protein single	binding	NVS	receptor binding	tissue-based cell-free	Rat spinal cord membranes	NA	NA	1059	single	Filter-based radiodetection	Radiometry	Scintillation counting	4	loss	ion channel	ligand-gated ion channel	25674	Glra1	protein	receptor	percent_activity	rat	0	25674	Glra1	protein	receptor	brain
NVS_LGIC_rAMPA	Gria1	glutamate receptor, ionotropic, AMPA1 (alpha 1)	positive	binding reporter	radioligand binding	microplate: 48-well plate	biochemical	protein single	binding	NVS	receptor binding	tissue-based cell-free	Rat forebrain membranes	NA	NA	1059	single	Filter-based radiodetection	Radiometry	Scintillation counting	3	loss	ion channel	ligand-gated ion channel	50592	Gria1	protein	receptor	percent_activity	rat	0	50592	Gria1	protein	receptor	brain
NVS_IC_rKAR	Grik1	glutamate receptor, ionotropic, kainate 1	positive	binding reporter	radioligand binding	microplate: 48-well plate	biochemical	protein single	binding	NVS	receptor binding	tissue-based cell-free	Rat forebrain membranes	NA	NA	1059	single	Filter-based radiodetection	Radiometry	Scintillation counting	0	loss	ion channel	ligand-gated ion channel	29559	Grik1	protein	receptor	percent_activity	rat	0	29559	Grik1	protein	receptor	brain
NVS_LGIC_rGluNMDA_Agonist	Grin1	glutamate receptor, ionotropic, NMDA1 (zeta 1)	positive	binding reporter	radioligand binding	microplate: 48-well plate	biochemical	protein single	binding	NVS	receptor binding	tissue-based cell-free	Rat forebrain membranes	NA	NA	1059	single	Filter-based radiodetection	Radiometry	Scintillation counting	9	loss	ion channel	ligand-gated ion channel	24408	Grin1	protein	receptor	percent_activity	rat	1	24408	Grin1	protein	receptor	brain
NVS_LGIC_rGluNMDA_MK801_Agonist	Grin1	glutamate receptor, ionotropic, NMDA1 (zeta 1)	positive	binding reporter	radioligand binding	microplate: 48-well plate	biochemical	protein single	binding	NVS	receptor binding	tissue-based cell-free	Rat forebrain membranes	NA	NA	1059	single	Filter-based radiodetection	Radiometry	Scintillation counting	4	loss	ion channel	ligand-gated ion channel	24408	Grin1	protein	receptor	percent_activity	rat	0	24408	Grin1	protein	receptor	brain
NVS_GPCR_rmMGluR1	Grm1	glutamate receptor, metabotropic 1	positive	binding reporter	radioligand binding	microplate: 96-well plate	biochemical	protein single	binding	NVS	receptor binding	tissue-based cell-free	Rat cerebellum	NA	NA	1059	single	Filter-based radiodetection	Radiometry	Scintillation counting	15	loss	gpcr	metabotropic glutamate receptor	24414	Grm1	protein	receptor	percent_activity	rat	1	24414	Grm1	protein	receptor	brain
NVS_GPCR_rmMGluR5	Grm5	glutamate receptor, metabotropic 5	positive	binding reporter	radioligand binding	microplate: 48-well plate	biochemical	protein single	binding	NVS	receptor binding	tissue-based cell-free	Rat whole brain	NA	NA	1059	single	Filter-based radiodetection	Radiometry	Scintillation counting	2	loss	gpcr	metabotropic glutamate receptor	24418	Grm5	protein	receptor	percent_activity	rat	0	24418	Grm5	protein	receptor	brain
NVS_ENZ_hGSK3b	GSK3B	glycogen synthase kinase 3 beta	positive	enzyme reporter	enzyme activity	microplate: 384-well plate	biochemical	protein single	enzyme activity	NVS	regulation of catalytic activity	cell-free	NA	NA	NA	1059	single	Fluorescence and electrophoretic mobility shift	Fluorescence	Fluorescence intensity	17	loss	kinase	serine/threonine kinase	2932	GSK3B	protein	enzyme	percent_activity	human	2	2932	GSK3B	protein	enzyme	NA
NVS_ENZ_hGSK3b_Activator	GSK3B	glycogen synthase kinase 3 beta	negative	enzyme reporter	enzyme activity	microplate: 384-well plate	biochemical	protein single	enzyme activity	NVS	regulation of catalytic activity	cell-free	NA	NA	NA	1059	single	Fluorescence and electrophoretic mobility shift	Fluorescence	Fluorescence intensity	0	loss	kinase	serine/threonine kinase	2932	GSK3B	protein	enzyme	percent_activity	human	0	2932	GSK3B	protein	enzyme	NA
APR_OxidativeStress_1h_dn	NA	H2A histone family, member X	negative	viability reporter	dna content	microplate: 384-well plate	cell-based	cell-based	signaling	APR	oxidative phosphorylation	cell line	NA	adherent	HepG2	292	multiplexed	HCS Fluorescent Imaging	Fluorescence	Fluorescence intensity	0	both	cell cycle	stress response	0	NA	pathway	pathway-specified	percent_activity	human	0	3014	H2AX	protein	protein-specified	liver
APR_OxidativeStress_1h_up	NA	H2A histone family, member X	positive	viability reporter	dna content	microplate: 384-well plate	cell-based	cell-based	signaling	APR	oxidative phosphorylation	cell line	NA	adherent	HepG2	292	multiplexed	HCS Fluorescent Imaging	Fluorescence	Fluorescence intensity	0	both	cell cycle	stress response	0	NA	pathway	pathway-specified	percent_activity	human	0	3014	H2AX	protein	protein-specified	liver
APR_OxidativeStress_24h_dn	NA	H2A histone family, member X	negative	viability reporter	dna content	microplate: 384-well plate	cell-based	cell-based	signaling	APR	oxidative phosphorylation	cell line	NA	adherent	HepG2	958	multiplexed	HCS Fluorescent Imaging	Fluorescence	Fluorescence intensity	7	both	cell cycle	stress response	0	NA	pathway	pathway-specified	percent_activity	human	1	3014	H2AX	protein	protein-specified	liver
APR_OxidativeStress_24h_up	NA	H2A histone family, member X	positive	viability reporter	dna content	microplate: 384-well plate	cell-based	cell-based	signaling	APR	oxidative phosphorylation	cell line	NA	adherent	HepG2	958	multiplexed	HCS Fluorescent Imaging	Fluorescence	Fluorescence intensity	147	both	cell cycle	stress response	0	NA	pathway	pathway-specified	percent_activity	human	15	3014	H2AX	protein	protein-specified	liver
APR_OxidativeStress_72h_dn	NA	H2A histone family, member X	negative	viability reporter	dna content	microplate: 384-well plate	cell-based	cell-based	signaling	APR	oxidative phosphorylation	cell line	NA	adherent	HepG2	958	multiplexed	HCS Fluorescent Imaging	Fluorescence	Fluorescence intensity	3	both	cell cycle	stress response	0	NA	pathway	pathway-specified	percent_activity	human	0	3014	H2AX	protein	protein-specified	liver
APR_OxidativeStress_72h_up	NA	H2A histone family, member X	positive	viability reporter	dna content	microplate: 384-well plate	cell-based	cell-based	signaling	APR	oxidative phosphorylation	cell line	NA	adherent	HepG2	958	multiplexed	HCS Fluorescent Imaging	Fluorescence	Fluorescence intensity	205	both	cell cycle	stress response	0	NA	pathway	pathway-specified	percent_activity	human	21	3014	H2AX	protein	protein-specified	liver
APR_MitoticArrest_1h_dn	NA	H3 histone, family 3A	negative	morphology reporter	cell phenotype	microplate: 384-well plate	cell-based	cell-based	signaling	APR	cell cycle	cell line	NA	adherent	HepG2	292	multiplexed	HCS Fluorescent Imaging	Fluorescence	Fluorescence intensity	0	both	cell cycle	arrest	0	NA	pathway	pathway-specified	percent_activity	human	0	3020	H3F3A	protein	protein-specified	liver
APR_MitoticArrest_1h_up	NA	H3 histone, family 3A	positive	morphology reporter	cell phenotype	microplate: 384-well plate	cell-based	cell-based	signaling	APR	cell cycle	cell line	NA	adherent	HepG2	292	multiplexed	HCS Fluorescent Imaging	Fluorescence	Fluorescence intensity	0	both	cell cycle	arrest	0	NA	pathway	pathway-specified	percent_activity	human	0	3020	H3F3A	protein	protein-specified	liver
APR_MitoticArrest_24h_dn	NA	H3 histone, family 3A	negative	morphology reporter	cell phenotype	microplate: 384-well plate	cell-based	cell-based	signaling	APR	cell cycle	cell line	NA	adherent	HepG2	958	multiplexed	HCS Fluorescent Imaging	Fluorescence	Fluorescence intensity	3	both	cell cycle	arrest	0	NA	pathway	pathway-specified	percent_activity	human	0	3020	H3F3A	protein	protein-specified	liver
APR_MitoticArrest_24h_up	NA	H3 histone, family 3A	positive	morphology reporter	cell phenotype	microplate: 384-well plate	cell-based	cell-based	signaling	APR	cell cycle	cell line	NA	adherent	HepG2	958	multiplexed	HCS Fluorescent Imaging	Fluorescence	Fluorescence intensity	157	both	cell cycle	arrest	0	NA	pathway	pathway-specified	percent_activity	human	16	3020	H3F3A	protein	protein-specified	liver
APR_MitoticArrest_72h_dn	NA	H3 histone, family 3A	negative	morphology reporter	cell phenotype	microplate: 384-well plate	cell-based	cell-based	signaling	APR	cell cycle	cell line	NA	adherent	HepG2	958	multiplexed	HCS Fluorescent Imaging	Fluorescence	Fluorescence intensity	3	both	cell cycle	arrest	0	NA	pathway	pathway-specified	percent_activity	human	0	3020	H3F3A	protein	protein-specified	liver
APR_MitoticArrest_72h_up	NA	H3 histone, family 3A	positive	morphology reporter	cell phenotype	microplate: 384-well plate	cell-based	cell-based	signaling	APR	cell cycle	cell line	NA	adherent	HepG2	958	multiplexed	HCS Fluorescent Imaging	Fluorescence	Fluorescence intensity	251	both	cell cycle	arrest	0	NA	pathway	pathway-specified	percent_activity	human	26	3020	H3F3A	protein	protein-specified	liver
NVS_ENZ_hHDAC3	HDAC3	histone deacetylase 3	positive	enzyme reporter	enzyme activity	microplate: 384-well plate	biochemical	protein single	enzyme activity	NVS	regulation of catalytic activity	cell-free	NA	NA	NA	1059	single	Fluorescence and electrophoretic mobility shift	Fluorescence	Fluorescence intensity	5	loss	hydrolase	histone deacetylase	8841	HDAC3	protein	enzyme	percent_activity	human	0	8841	HDAC3	protein	enzyme	NA
NVS_ENZ_hHDAC3_Activator	HDAC3	histone deacetylase 3	negative	enzyme reporter	enzyme activity	microplate: 384-well plate	biochemical	protein single	enzyme activity	NVS	regulation of catalytic activity	cell-free	NA	NA	NA	1059	single	Fluorescence and electrophoretic mobility shift	Fluorescence	Fluorescence intensity	0	loss	hydrolase	histone deacetylase	8841	HDAC3	protein	enzyme	percent_activity	human	0	8841	HDAC3	protein	enzyme	NA
NVS_ENZ_hHDAC6	HDAC6	histone deacetylase 6	positive	enzyme reporter	enzyme activity	microplate: 384-well plate	biochemical	protein single	enzyme activity	NVS	regulation of catalytic activity	cell-free	NA	NA	NA	1059	single	Fluorescence and electrophoretic mobility shift	Fluorescence	Fluorescence intensity	9	loss	hydrolase	histone deacetylase	10013	HDAC6	protein	enzyme	percent_activity	human	1	10013	HDAC6	protein	enzyme	NA
NVS_ENZ_hHDAC6_Activator	HDAC6	histone deacetylase 6	negative	enzyme reporter	enzyme activity	microplate: 384-well plate	biochemical	protein single	enzyme activity	NVS	regulation of catalytic activity	cell-free	NA	NA	NA	1059	single	Fluorescence and electrophoretic mobility shift	Fluorescence	Fluorescence intensity	1	loss	hydrolase	histone deacetylase	10013	HDAC6	protein	enzyme	percent_activity	human	0	10013	HDAC6	protein	enzyme	NA
ATG_HIF1a_CIS	HIF1A	hypoxia inducible factor 1, alpha subunit (basic helix-loop-helix transcription factor)	positive	inducible reporter	mRNA induction	microplate: 24-well plate	cell-based	cell-based	reporter gene	ATG	regulation of transcription factor activity	cell line	NA	adherent	HepG2	1857	multiplexed	RT-PCR and Capillary electrophoresis	Fluorescence	Fluorescence intensity	54	gain	dna binding	non-basic leucine zipper	3091	HIF1A	protein	transcription factor	fold_induction	human	3	3091	HIF1A	rna	mRNA	liver
BSK_3C_hLADR_down	HLA-DRA	major histocompatibility complex, class II, DR alpha	negative	binding reporter	immunoassay: elisa	microplate: 96-well plate	cell-based	cell-based	signaling	BSK	regulation of gene expression	primary cell	NA	NA	HUVEC	1058	multiplexed	ELISA	Fluorescence	Fluorescence intensity	341	both	cell adhesion molecules	MHC Class II	3122	HLA-DRA	protein	protein-specified	fold_induction	human	32	3122	HLA-DRA	protein	protein-specified	vascular
BSK_3C_hLADR_up	HLA-DRA	major histocompatibility complex, class II, DR alpha	positive	binding reporter	immunoassay: elisa	microplate: 96-well plate	cell-based	cell-based	signaling	BSK	regulation of gene expression	primary cell	NA	NA	HUVEC	1058	multiplexed	ELISA	Fluorescence	Fluorescence intensity	6	both	cell adhesion molecules	MHC Class II	3122	HLA-DRA	protein	protein-specified	fold_induction	human	1	3122	HLA-DRA	protein	protein-specified	vascular
BSK_BE3C_hLADR_down	HLA-DRA	major histocompatibility complex, class II, DR alpha	negative	binding reporter	immunoassay: elisa	microplate: 96-well plate	cell-based	cell-based	signaling	BSK	regulation of gene expression	primary cell	NA	NA	HBEC	1058	multiplexed	ELISA	Fluorescence	Fluorescence intensity	202	both	cell adhesion molecules	MHC Class II	3122	HLA-DRA	protein	protein-specified	fold_induction	human	19	3122	HLA-DRA	protein	protein-specified	lung
BSK_BE3C_hLADR_up	HLA-DRA	major histocompatibility complex, class II, DR alpha	positive	binding reporter	immunoassay: elisa	microplate: 96-well plate	cell-based	cell-based	signaling	BSK	regulation of gene expression	primary cell	NA	NA	HBEC	1058	multiplexed	ELISA	Fluorescence	Fluorescence intensity	3	both	cell adhesion molecules	MHC Class II	3122	HLA-DRA	protein	protein-specified	fold_induction	human	0	3122	HLA-DRA	protein	protein-specified	lung
BSK_CASM3C_HLADR_down	HLA-DRA	major histocompatibility complex, class II, DR alpha	negative	binding reporter	immunoassay: elisa	microplate: 96-well plate	cell-based	cell-based	signaling	BSK	regulation of gene expression	primary cell	NA	NA	HCAVSC	775	multiplexed	ELISA	Fluorescence	Fluorescence intensity	122	both	cell adhesion molecules	MHC Class II	3122	HLA-DRA	protein	protein-specified	fold_induction	human	16	3122	HLA-DRA	protein	protein-specified	vascular
BSK_CASM3C_HLADR_up	HLA-DRA	major histocompatibility complex, class II, DR alpha	positive	binding reporter	immunoassay: elisa	microplate: 96-well plate	cell-based	cell-based	signaling	BSK	regulation of gene expression	primary cell	NA	NA	HCAVSC	775	multiplexed	ELISA	Fluorescence	Fluorescence intensity	5	both	cell adhesion molecules	MHC Class II	3122	HLA-DRA	protein	protein-specified	fold_induction	human	1	3122	HLA-DRA	protein	protein-specified	vascular
BSK_SM3C_HLADR_down	HLA-DRA	major histocompatibility complex, class II, DR alpha	negative	binding reporter	immunoassay: elisa	microplate: 96-well plate	cell-based	cell-based	signaling	BSK	regulation of gene expression	primary cell co-culture	NA	NA	HUVEC, HVSMC	292	multiplexed	ELISA	Fluorescence	Fluorescence intensity	15	both	cell adhesion molecules	MHC Class II	3122	HLA-DRA	protein	protein-specified	fold_induction	human	5	3122	HLA-DRA	protein	protein-specified	vascular
BSK_SM3C_HLADR_up	HLA-DRA	major histocompatibility complex, class II, DR alpha	positive	binding reporter	immunoassay: elisa	microplate: 96-well plate	cell-based	cell-based	signaling	BSK	regulation of gene expression	primary cell co-culture	NA	NA	HUVEC, HVSMC	292	multiplexed	ELISA	Fluorescence	Fluorescence intensity	4	both	cell adhesion molecules	MHC Class II	3122	HLA-DRA	protein	protein-specified	fold_induction	human	1	3122	HLA-DRA	protein	protein-specified	vascular
ATG_HNF4a_TRANS	HNF4A	hepatocyte nuclear factor 4, alpha	positive	inducible reporter	mRNA induction	microplate: 24-well plate	cell-based	cell-based	reporter gene	ATG	regulation of transcription factor activity	cell line	NA	adherent	HepG2	1857	multiplexed	RT-PCR and Capillary electrophoresis	Fluorescence	Fluorescence intensity	63	gain	nuclear receptor	non-steroidal	3172	HNF4A	protein	transcription factor	fold_induction	human	3	3172	HNF4A	rna	mRNA	liver
NVS_GPCR_bH1	HRH1	histamine receptor H1	positive	binding reporter	radioligand binding	microplate: 48-well plate	biochemical	protein single	binding	NVS	receptor binding	tissue-based cell-free	Bovine cerebellar membranes	NA	NA	1059	single	Filter-based radiodetection	Radiometry	Scintillation counting	8	loss	gpcr	rhodopsin-like receptor	281231	HRH1	protein	receptor	percent_activity	bovine	1	281231	HRH1	protein	receptor	brain
NVS_GPCR_hH1	HRH1	histamine receptor H1	positive	binding reporter	radioligand binding	microplate: 96-well plate	biochemical	protein single	binding	NVS	receptor binding	cell-free	NA	NA	NA	1059	single	Filter-based radiodetection	Radiometry	Scintillation counting	43	loss	gpcr	rhodopsin-like receptor	3269	HRH1	protein	receptor	percent_activity	human	4	3269	HRH1	protein	receptor	NA
NVS_GPCR_gH2	Hrh2	histamine receptor H2	positive	binding reporter	radioligand binding	microplate: 96-well plate	biochemical	protein single	binding	NVS	receptor binding	tissue-based cell-free	Guinea pig striatal membranes	NA	NA	1059	single	Filter-based radiodetection	Radiometry	Scintillation counting	60	loss	gpcr	rhodopsin-like receptor	100135540	Hrh2	protein	receptor	percent_activity	guinea pig	6	100135540	Hrh2	protein	receptor	brain
NVS_GPCR_rH3	Hrh3	histamine receptor H3	positive	binding reporter	radioligand binding	microplate: 48-well plate	biochemical	protein single	binding	NVS	receptor binding	tissue-based cell-free	Rat forebrain membranes	NA	NA	1059	single	Filter-based radiodetection	Radiometry	Scintillation counting	24	loss	gpcr	rhodopsin-like receptor	85268	Hrh3	protein	receptor	percent_activity	rat	2	85268	Hrh3	protein	receptor	brain
ATG_HSE_CIS	HSF1	heat shock transcription factor 1	positive	inducible reporter	mRNA induction	microplate: 24-well plate	cell-based	cell-based	reporter gene	ATG	regulation of transcription factor activity	cell line	NA	adherent	HepG2	1857	multiplexed	RT-PCR and Capillary electrophoresis	Fluorescence	Fluorescence intensity	31	gain	dna binding	heat shock protein	3297	HSF1	protein	transcription factor	fold_induction	human	2	3297	HSF1	rna	mRNA	liver
NVS_GPCR_r5HT1_NonSelective	Htr1a	5-hydroxytryptamine (serotonin) receptor 1A [Mus musculus]	positive	binding reporter	radioligand binding	microplate: 48-well plate	biochemical	protein single	binding	NVS	receptor binding	tissue-based cell-free	Rat cortical membranes	NA	NA	1059	single	Filter-based radiodetection	Radiometry	Scintillation counting	21	loss	gpcr	rhodopsin-like receptor	24473	Htr1a	protein	receptor	percent_activity	rat	2	24473	Htr1a	protein	receptor	brain
NVS_GPCR_r5HT_NonSelective	Htr1a	5-hydroxytryptamine (serotonin) receptor 1A [Mus musculus]	positive	binding reporter	radioligand binding	microplate: 48-well plate	biochemical	protein single	binding	NVS	receptor binding	tissue-based cell-free	Rat cortical membranes	NA	NA	1059	single	Filter-based radiodetection	Radiometry	Scintillation counting	27	loss	gpcr	rhodopsin-like receptor	24473	Htr1a	protein	receptor	percent_activity	rat	3	24473	Htr1a	protein	receptor	brain
NVS_GPCR_h5HT2A	HTR2A	5-hydroxytryptamine (serotonin) receptor 2A	positive	binding reporter	radioligand binding	microplate: 48-well plate	biochemical	protein single	binding	NVS	receptor binding	tissue-based cell-free	Human cortex	NA	NA	1059	single	Filter-based radiodetection	Radiometry	Scintillation counting	28	loss	gpcr	rhodopsin-like receptor	3356	HTR2A	protein	receptor	percent_activity	human	3	3356	HTR2A	protein	receptor	brain
NVS_GPCR_p5HT2C	HTR2C	5-hydroxytryptamine (serotonin) receptor 2C, G protein-coupled	positive	binding reporter	radioligand binding	microplate: 48-well plate	biochemical	protein single	binding	NVS	receptor binding	tissue-based cell-free	Pig choroid plexus membranes	NA	NA	1061	single	Filter-based radiodetection	Radiometry	Scintillation counting	58	loss	gpcr	rhodopsin-like receptor	3358	HTR2C	protein	receptor	percent_activity	wild boar	5	3358	HTR2C	protein	receptor	brain
NVS_LGIC_h5HT3	HTR3A	5-hydroxytryptamine (serotonin) receptor 3A, ionotropic	positive	binding reporter	radioligand binding	microplate: 96-well plate	biochemical	protein single	binding	NVS	receptor binding	cell-free	HEK293	NA	NA	1059	single	Filter-based radiodetection	Radiometry	Scintillation counting	7	loss	ion channel	ligand-gated ion channel	3359	HTR3A	protein	receptor	percent_activity	human	1	3359	HTR3A	protein	receptor	NA
NVS_GPCR_g5HT4	Htr4	5-hydroxytryptamine (serotonin) receptor 4	positive	binding reporter	radioligand binding	microplate: 48-well plate	biochemical	protein single	binding	NVS	receptor binding	tissue-based cell-free	Guinea pig striatal membranes	NA	NA	1059	single	Filter-based radiodetection	Radiometry	Scintillation counting	70	loss	gpcr	rhodopsin-like receptor	100135548	Htr4	protein	receptor	percent_activity	guinea pig	7	100135548	Htr4	protein	receptor	brain
NVS_GPCR_h5HT5A	HTR5A	5-hydroxytryptamine (serotonin) receptor 5A	positive	binding reporter	radioligand binding	microplate: 96-well plate	biochemical	protein single	binding	NVS	receptor binding	cell-free	HEK293	NA	NA	1059	single	Filter-based radiodetection	Radiometry	Scintillation counting	65	loss	gpcr	rhodopsin-like receptor	3361	HTR5A	protein	receptor	percent_activity	human	6	3361	HTR5A	protein	receptor	NA
NVS_GPCR_h5HT6	HTR6	5-hydroxytryptamine (serotonin) receptor 6	positive	binding reporter	radioligand binding	microplate: 96-well plate	biochemical	protein single	binding	NVS	receptor binding	cell-free	HEK293	NA	NA	1059	single	Filter-based radiodetection	Radiometry	Scintillation counting	62	loss	gpcr	rhodopsin-like receptor	3362	HTR6	protein	receptor	percent_activity	human	6	3362	HTR6	protein	receptor	NA
NVS_GPCR_h5HT7	HTR7	5-hydroxytryptamine (serotonin) receptor 7 (adenylate cyclase-coupled)	positive	binding reporter	radioligand binding	microplate: 96-well plate	biochemical	protein single	binding	NVS	receptor binding	cell-free	CHO	NA	NA	1059	single	Filter-based radiodetection	Radiometry	Scintillation counting	99	loss	gpcr	rhodopsin-like receptor	3363	HTR7	protein	receptor	percent_activity	human	9	3363	HTR7	protein	receptor	NA
BSK_3C_ICAM1_down	ICAM1	intercellular adhesion molecule 1	negative	binding reporter	immunoassay: elisa	microplate: 96-well plate	cell-based	cell-based	signaling	BSK	regulation of gene expression	primary cell	NA	NA	HUVEC	1058	multiplexed	ELISA	Fluorescence	Fluorescence intensity	147	both	cell adhesion molecules	Immunoglobulin CAM	3383	ICAM1	protein	protein-specified	fold_induction	human	14	3383	ICAM1	protein	protein-specified	vascular
BSK_3C_ICAM1_up	ICAM1	intercellular adhesion molecule 1	positive	binding reporter	immunoassay: elisa	microplate: 96-well plate	cell-based	cell-based	signaling	BSK	regulation of gene expression	primary cell	NA	NA	HUVEC	1058	multiplexed	ELISA	Fluorescence	Fluorescence intensity	22	both	cell adhesion molecules	Immunoglobulin CAM	3383	ICAM1	protein	protein-specified	fold_induction	human	2	3383	ICAM1	protein	protein-specified	vascular
BSK_KF3CT_ICAM1_down	ICAM1	intercellular adhesion molecule 1	negative	binding reporter	immunoassay: elisa	microplate: 96-well plate	cell-based	cell-based	signaling	BSK	regulation of gene expression	primary cell co-culture	NA	NA	HPK, HDF	1058	multiplexed	ELISA	Fluorescence	Fluorescence intensity	158	both	cell adhesion molecules	Immunoglobulin CAM	3383	ICAM1	protein	protein-specified	fold_induction	human	15	3383	ICAM1	protein	protein-specified	skin
BSK_KF3CT_ICAM1_up	ICAM1	intercellular adhesion molecule 1	positive	binding reporter	immunoassay: elisa	microplate: 96-well plate	cell-based	cell-based	signaling	BSK	regulation of gene expression	primary cell co-culture	NA	NA	HPK, HDF	1058	multiplexed	ELISA	Fluorescence	Fluorescence intensity	38	both	cell adhesion molecules	Immunoglobulin CAM	3383	ICAM1	protein	protein-specified	fold_induction	human	4	3383	ICAM1	protein	protein-specified	skin
NVS_ENZ_hIGF1R	IGF1R	insulin-like growth factor 1 receptor	positive	enzyme reporter	enzyme activity	microplate: 384-well plate	biochemical	protein single	enzyme activity	NVS	regulation of catalytic activity	cell-free	NA	NA	NA	1059	single	Fluorescence and electrophoretic mobility shift	Fluorescence	Fluorescence intensity	1	loss	kinase	receptor tyrosine kinase	3480	IGF1R	protein	receptor	percent_activity	human	0	3480	IGF1R	protein	receptor	NA
NVS_ENZ_hIGF1R_Activator	IGF1R	insulin-like growth factor 1 receptor	negative	enzyme reporter	enzyme activity	microplate: 384-well plate	biochemical	protein single	enzyme activity	NVS	regulation of catalytic activity	cell-free	NA	NA	NA	1059	single	Fluorescence and electrophoretic mobility shift	Fluorescence	Fluorescence intensity	4	loss	kinase	receptor tyrosine kinase	3480	IGF1R	protein	receptor	percent_activity	human	0	3480	IGF1R	protein	receptor	NA
BSK_BE3C_IL1a_down	IL1A	interleukin 1, alpha	negative	binding reporter	immunoassay: elisa	microplate: 96-well plate	cell-based	cell-based	signaling	BSK	regulation of gene expression	primary cell	NA	NA	HBEC	1058	multiplexed	ELISA	Fluorescence	Fluorescence intensity	148	both	cytokine	interleukins	3552	IL1A	protein	protein-specified	fold_induction	human	14	3552	IL1A	protein	protein-specified	lung
BSK_BE3C_IL1a_up	IL1A	interleukin 1, alpha	positive	binding reporter	immunoassay: elisa	microplate: 96-well plate	cell-based	cell-based	signaling	BSK	regulation of gene expression	primary cell	NA	NA	HBEC	1058	multiplexed	ELISA	Fluorescence	Fluorescence intensity	30	both	cytokine	interleukins	3552	IL1A	protein	protein-specified	fold_induction	human	3	3552	IL1A	protein	protein-specified	lung
BSK_KF3CT_IL1a_down	IL1A	interleukin 1, alpha	negative	binding reporter	immunoassay: elisa	microplate: 96-well plate	cell-based	cell-based	signaling	BSK	regulation of gene expression	primary cell co-culture	NA	NA	HPK, HDF	1058	multiplexed	ELISA	Fluorescence	Fluorescence intensity	187	both	cytokine	interleukins	3552	IL1A	protein	protein-specified	fold_induction	human	18	3552	IL1A	protein	protein-specified	skin
BSK_KF3CT_IL1a_up	IL1A	interleukin 1, alpha	positive	binding reporter	immunoassay: elisa	microplate: 96-well plate	cell-based	cell-based	signaling	BSK	regulation of gene expression	primary cell co-culture	NA	NA	HPK, HDF	1058	multiplexed	ELISA	Fluorescence	Fluorescence intensity	23	both	cytokine	interleukins	3552	IL1A	protein	protein-specified	fold_induction	human	2	3552	IL1A	protein	protein-specified	skin
BSK_LPS_IL1a_down	IL1A	interleukin 1, alpha	negative	binding reporter	immunoassay: elisa	microplate: 96-well plate	cell-based	cell-based	signaling	BSK	regulation of gene expression	primary cell co-culture	NA	NA	HUVEC, PBMC	1058	multiplexed	ELISA	Fluorescence	Fluorescence intensity	180	both	cytokine	interleukins	3552	IL1A	protein	protein-specified	fold_induction	human	17	3552	IL1A	protein	protein-specified	vascular
BSK_LPS_IL1a_up	IL1A	interleukin 1, alpha	positive	binding reporter	immunoassay: elisa	microplate: 96-well plate	cell-based	cell-based	signaling	BSK	regulation of gene expression	primary cell co-culture	NA	NA	HUVEC, PBMC	1058	multiplexed	ELISA	Fluorescence	Fluorescence intensity	8	both	cytokine	interleukins	3552	IL1A	protein	protein-specified	fold_induction	human	1	3552	IL1A	protein	protein-specified	vascular
BSK_CASM3C_IL6_down	IL6	interleukin 6 (interferon, beta 2)	negative	binding reporter	immunoassay: elisa	microplate: 96-well plate	cell-based	cell-based	signaling	BSK	regulation of gene expression	primary cell	NA	NA	HCAVSC	775	multiplexed	ELISA	Fluorescence	Fluorescence intensity	83	both	cytokine	interleukins	3569	IL6	protein	protein-specified	fold_induction	human	11	3569	IL6	protein	protein-specified	vascular
BSK_CASM3C_IL6_up	IL6	interleukin 6 (interferon, beta 2)	positive	binding reporter	immunoassay: elisa	microplate: 96-well plate	cell-based	cell-based	signaling	BSK	regulation of gene expression	primary cell	NA	NA	HCAVSC	775	multiplexed	ELISA	Fluorescence	Fluorescence intensity	30	both	cytokine	interleukins	3569	IL6	protein	protein-specified	fold_induction	human	4	3569	IL6	protein	protein-specified	vascular
BSK_SM3C_IL6_down	IL6	interleukin 6 (interferon, beta 2)	negative	binding reporter	immunoassay: elisa	microplate: 96-well plate	cell-based	cell-based	signaling	BSK	regulation of gene expression	primary cell co-culture	NA	NA	HUVEC, HVSMC	292	multiplexed	ELISA	Fluorescence	Fluorescence intensity	16	both	cytokine	interleukins	3569	IL6	protein	protein-specified	fold_induction	human	5	3569	IL6	protein	protein-specified	vascular
BSK_SM3C_IL6_up	IL6	interleukin 6 (interferon, beta 2)	positive	binding reporter	immunoassay: elisa	microplate: 96-well plate	cell-based	cell-based	signaling	BSK	regulation of gene expression	primary cell co-culture	NA	NA	HUVEC, HVSMC	292	multiplexed	ELISA	Fluorescence	Fluorescence intensity	32	both	cytokine	interleukins	3569	IL6	protein	protein-specified	fold_induction	human	11	3569	IL6	protein	protein-specified	vascular
BSK_3C_IL8_down	IL8	interleukin 8	negative	binding reporter	immunoassay: elisa	microplate: 96-well plate	cell-based	cell-based	signaling	BSK	regulation of gene expression	primary cell	NA	NA	HUVEC	1058	multiplexed	ELISA	Fluorescence	Fluorescence intensity	240	both	cytokine	interleukins	3576	IL8	protein	protein-specified	fold_induction	human	23	3576	IL8	protein	protein-specified	vascular
BSK_3C_IL8_up	IL8	interleukin 8	positive	binding reporter	immunoassay: elisa	microplate: 96-well plate	cell-based	cell-based	signaling	BSK	regulation of gene expression	primary cell	NA	NA	HUVEC	1058	multiplexed	ELISA	Fluorescence	Fluorescence intensity	23	both	cytokine	interleukins	3576	IL8	protein	protein-specified	fold_induction	human	2	3576	IL8	protein	protein-specified	vascular
BSK_CASM3C_IL8_down	IL8	interleukin 8	negative	binding reporter	immunoassay: elisa	microplate: 96-well plate	cell-based	cell-based	signaling	BSK	regulation of gene expression	primary cell	NA	NA	HCAVSC	775	multiplexed	ELISA	Fluorescence	Fluorescence intensity	63	both	cytokine	interleukins	3576	IL8	protein	protein-specified	fold_induction	human	8	3576	IL8	protein	protein-specified	vascular
BSK_CASM3C_IL8_up	IL8	interleukin 8	positive	binding reporter	immunoassay: elisa	microplate: 96-well plate	cell-based	cell-based	signaling	BSK	regulation of gene expression	primary cell	NA	NA	HCAVSC	775	multiplexed	ELISA	Fluorescence	Fluorescence intensity	0	both	cytokine	interleukins	3576	IL8	protein	protein-specified	fold_induction	human	0	3576	IL8	protein	protein-specified	vascular
BSK_LPS_IL8_down	IL8	interleukin 8	negative	binding reporter	immunoassay: elisa	microplate: 96-well plate	cell-based	cell-based	signaling	BSK	regulation of gene expression	primary cell co-culture	NA	NA	HUVEC, PBMC	1058	multiplexed	ELISA	Fluorescence	Fluorescence intensity	239	both	cytokine	interleukins	3576	IL8	protein	protein-specified	fold_induction	human	23	3576	IL8	protein	protein-specified	vascular
BSK_LPS_IL8_up	IL8	interleukin 8	positive	binding reporter	immunoassay: elisa	microplate: 96-well plate	cell-based	cell-based	signaling	BSK	regulation of gene expression	primary cell co-culture	NA	NA	HUVEC, PBMC	1058	multiplexed	ELISA	Fluorescence	Fluorescence intensity	17	both	cytokine	interleukins	3576	IL8	protein	protein-specified	fold_induction	human	2	3576	IL8	protein	protein-specified	vascular
BSK_SAg_IL8_down	IL8	interleukin 8	negative	binding reporter	immunoassay: elisa	microplate: 96-well plate	cell-based	cell-based	signaling	BSK	regulation of gene expression	primary cell co-culture	NA	NA	HUVEC, PBMC	1058	multiplexed	ELISA	Fluorescence	Fluorescence intensity	281	both	cytokine	interleukins	3576	IL8	protein	protein-specified	fold_induction	human	27	3576	IL8	protein	protein-specified	vascular
BSK_SAg_IL8_up	IL8	interleukin 8	positive	binding reporter	immunoassay: elisa	microplate: 96-well plate	cell-based	cell-based	signaling	BSK	regulation of gene expression	primary cell co-culture	NA	NA	HUVEC, PBMC	1058	multiplexed	ELISA	Fluorescence	Fluorescence intensity	35	both	cytokine	interleukins	3576	IL8	protein	protein-specified	fold_induction	human	3	3576	IL8	protein	protein-specified	vascular
BSK_SM3C_IL8_down	IL8	interleukin 8	negative	binding reporter	immunoassay: elisa	microplate: 96-well plate	cell-based	cell-based	signaling	BSK	regulation of gene expression	primary cell co-culture	NA	NA	HUVEC, HVSMC	292	multiplexed	ELISA	Fluorescence	Fluorescence intensity	18	both	cytokine	interleukins	3576	IL8	protein	protein-specified	fold_induction	human	6	3576	IL8	protein	protein-specified	vascular
BSK_SM3C_IL8_up	IL8	interleukin 8	positive	binding reporter	immunoassay: elisa	microplate: 96-well plate	cell-based	cell-based	signaling	BSK	regulation of gene expression	primary cell co-culture	NA	NA	HUVEC, HVSMC	292	multiplexed	ELISA	Fluorescence	Fluorescence intensity	2	both	cytokine	interleukins	3576	IL8	protein	protein-specified	fold_induction	human	1	3576	IL8	protein	protein-specified	vascular
BSK_hDFCGF_IL8_down	IL8	interleukin 8	negative	binding reporter	immunoassay: elisa	microplate: 96-well plate	cell-based	cell-based	signaling	BSK	regulation of gene expression	primary cell	NA	NA	HDF	1058	multiplexed	ELISA	Fluorescence	Fluorescence intensity	162	both	cytokine	interleukins	3576	IL8	protein	protein-specified	fold_induction	human	15	3576	IL8	protein	protein-specified	skin
BSK_hDFCGF_IL8_up	IL8	interleukin 8	positive	binding reporter	immunoassay: elisa	microplate: 96-well plate	cell-based	cell-based	signaling	BSK	regulation of gene expression	primary cell	NA	NA	HDF	1058	multiplexed	ELISA	Fluorescence	Fluorescence intensity	0	both	cytokine	interleukins	3576	IL8	protein	protein-specified	fold_induction	human	0	3576	IL8	protein	protein-specified	skin
NVS_ENZ_hInsR	INSR	insulin receptor	positive	enzyme reporter	enzyme activity	microplate: 384-well plate	biochemical	protein single	enzyme activity	NVS	regulation of catalytic activity	cell-free	NA	NA	NA	1059	single	Fluorescence and electrophoretic mobility shift	Fluorescence	Fluorescence intensity	2	loss	kinase	receptor tyrosine kinase	3643	INSR	protein	receptor	percent_activity	human	0	3643	INSR	protein	receptor	NA
NVS_ENZ_hInsR_Activator	INSR	insulin receptor	negative	enzyme reporter	enzyme activity	microplate: 384-well plate	biochemical	protein single	enzyme activity	NVS	regulation of catalytic activity	cell-free	NA	NA	NA	1059	single	Fluorescence and electrophoretic mobility shift	Fluorescence	Fluorescence intensity	3	loss	kinase	receptor tyrosine kinase	3643	INSR	protein	receptor	percent_activity	human	0	3643	INSR	protein	receptor	NA
NVS_ENZ_hIRAK4	IRAK4	interleukin-1 receptor-associated kinase 4	positive	enzyme reporter	enzyme activity	microplate: 384-well plate	biochemical	protein single	enzyme activity	NVS	regulation of catalytic activity	cell-free	NA	NA	NA	293	single	Fluorescence and electrophoretic mobility shift	Fluorescence	Fluorescence intensity	0	loss	kinase	non-receptor tyrosine kinase	51135	IRAK4	protein	enzyme	percent_activity	human	0	51135	IRAK4	protein	enzyme	NA
NVS_ENZ_hIRAK4_Activator	IRAK4	interleukin-1 receptor-associated kinase 4	negative	enzyme reporter	enzyme activity	microplate: 384-well plate	biochemical	protein single	enzyme activity	NVS	regulation of catalytic activity	cell-free	NA	NA	NA	293	single	Fluorescence and electrophoretic mobility shift	Fluorescence	Fluorescence intensity	0	loss	kinase	non-receptor tyrosine kinase	51135	IRAK4	protein	enzyme	percent_activity	human	0	51135	IRAK4	protein	enzyme	NA
ATG_ISRE_CIS	IRF1	interferon regulatory factor 1	positive	inducible reporter	mRNA induction	microplate: 24-well plate	cell-based	cell-based	reporter gene	ATG	regulation of transcription factor activity	cell line	NA	adherent	HepG2	1857	multiplexed	RT-PCR and Capillary electrophoresis	Fluorescence	Fluorescence intensity	4	gain	dna binding	interferon regulatory factors	3659	IRF1	protein	transcription factor	fold_induction	human	0	3659	IRF1	rna	mRNA	liver
NVS_ENZ_hJak2	JAK2	Janus kinase 2	positive	enzyme reporter	enzyme activity	microplate: 384-well plate	biochemical	protein single	enzyme activity	NVS	regulation of catalytic activity	cell-free	NA	NA	NA	1059	single	Fluorescence and electrophoretic mobility shift	Fluorescence	Fluorescence intensity	11	loss	kinase	non-receptor tyrosine kinase	3717	JAK2	protein	enzyme	percent_activity	human	1	3717	JAK2	protein	enzyme	NA
NVS_ENZ_hJak2_Activator	JAK2	Janus kinase 2	negative	enzyme reporter	enzyme activity	microplate: 384-well plate	biochemical	protein single	enzyme activity	NVS	regulation of catalytic activity	cell-free	NA	NA	NA	1059	single	Fluorescence and electrophoretic mobility shift	Fluorescence	Fluorescence intensity	0	loss	kinase	non-receptor tyrosine kinase	3717	JAK2	protein	enzyme	percent_activity	human	0	3717	JAK2	protein	enzyme	NA
APR_StressKinase_1h_dn	NA	jun proto-oncogene	negative	enzyme reporter	enzyme activity	microplate: 384-well plate	cell-based	cell-based	signaling	APR	oxidative phosphorylation	cell line	NA	adherent	HepG2	292	multiplexed	HCS Fluorescent Imaging	Fluorescence	Fluorescence intensity	0	both	cell cycle	stress response	0	NA	pathway	pathway-specified	percent_activity	human	0	3725	JUN	protein	protein-specified	liver
APR_StressKinase_1h_up	NA	jun proto-oncogene	positive	enzyme reporter	enzyme activity	microplate: 384-well plate	cell-based	cell-based	signaling	APR	oxidative phosphorylation	cell line	NA	adherent	HepG2	292	multiplexed	HCS Fluorescent Imaging	Fluorescence	Fluorescence intensity	8	both	cell cycle	stress response	0	NA	pathway	pathway-specified	percent_activity	human	3	3725	JUN	protein	protein-specified	liver
APR_StressKinase_24h_dn	NA	jun proto-oncogene	negative	enzyme reporter	enzyme activity	microplate: 384-well plate	cell-based	cell-based	signaling	APR	oxidative phosphorylation	cell line	NA	adherent	HepG2	958	multiplexed	HCS Fluorescent Imaging	Fluorescence	Fluorescence intensity	10	both	cell cycle	stress response	0	NA	pathway	pathway-specified	percent_activity	human	1	3725	JUN	protein	protein-specified	liver
APR_StressKinase_24h_up	NA	jun proto-oncogene	positive	enzyme reporter	enzyme activity	microplate: 384-well plate	cell-based	cell-based	signaling	APR	oxidative phosphorylation	cell line	NA	adherent	HepG2	958	multiplexed	HCS Fluorescent Imaging	Fluorescence	Fluorescence intensity	55	both	cell cycle	stress response	0	NA	pathway	pathway-specified	percent_activity	human	6	3725	JUN	protein	protein-specified	liver
APR_StressKinase_72h_dn	NA	jun proto-oncogene	negative	enzyme reporter	enzyme activity	microplate: 384-well plate	cell-based	cell-based	signaling	APR	oxidative phosphorylation	cell line	NA	adherent	HepG2	958	multiplexed	HCS Fluorescent Imaging	Fluorescence	Fluorescence intensity	11	both	cell cycle	stress response	0	NA	pathway	pathway-specified	percent_activity	human	1	3725	JUN	protein	protein-specified	liver
APR_StressKinase_72h_up	NA	jun proto-oncogene	positive	enzyme reporter	enzyme activity	microplate: 384-well plate	cell-based	cell-based	signaling	APR	oxidative phosphorylation	cell line	NA	adherent	HepG2	958	multiplexed	HCS Fluorescent Imaging	Fluorescence	Fluorescence intensity	96	both	cell cycle	stress response	0	NA	pathway	pathway-specified	percent_activity	human	10	3725	JUN	protein	protein-specified	liver
ATG_AP_1_CIS	JUN;FOS	jun proto-oncogene; FBJ osteosarcoma oncogene	positive	inducible reporter	mRNA induction	microplate: 24-well plate	cell-based	cell-based	reporter gene	ATG	regulation of transcription factor activity	cell line	NA	adherent	HepG2	1857	multiplexed	RT-PCR and Capillary electrophoresis	Fluorescence	Fluorescence intensity	82	gain	dna binding	basic leucine zipper	3725;2353	JUN;FOS	protein	transcription factor	fold_induction	human	4	3725;2353	JUN;FOS	rna	mRNA	liver
NVS_IC_hKhERGCh	KCNH2	potassium voltage-gated channel, subfamily H (eag-related), member 2	positive	binding reporter	radioligand binding	microplate: 48-well plate	biochemical	protein single	binding	NVS	receptor binding	cell-free	CHO	NA	NA	1059	single	Filter-based radiodetection	Radiometry	Scintillation counting	14	loss	ion channel	potassium channel	3757	KCNH2	protein	receptor	percent_activity	human	1	3757	KCNH2	protein	receptor	NA
NVS_IC_rKATPCh	Kcnj1	potassium inwardly-rectifying channel, subfamily J, member 1	positive	binding reporter	radioligand binding	microplate: 48-well plate	biochemical	protein single	binding	NVS	receptor binding	tissue-based cell-free	Rat cortical membranes	NA	NA	1059	single	Filter-based radiodetection	Radiometry	Scintillation counting	6	loss	ion channel	potassium channel	24521	Kcnj1	protein	receptor	percent_activity	rat	1	24521	Kcnj1	protein	receptor	brain
NVS_IC_rKCaCh	Kcnn1	potassium intermediate/small conductance calcium-activated channel, subfamily N, member 1	positive	binding reporter	radioligand binding	microplate: 96-well plate	biochemical	protein single	binding	NVS	receptor binding	tissue-based cell-free	Rat forebrain membranes	NA	NA	1059	single	Filter-based radiodetection	Radiometry	Scintillation counting	1	loss	ion channel	potassium channel	54261	Kcnn1	protein	receptor	percent_activity	rat	0	54261	Kcnn1	protein	receptor	brain
BSK_4H_VEGFRII_down	KDR	kinase insert domain receptor (a type III receptor tyrosine kinase)	negative	binding reporter	immunoassay: elisa	microplate: 96-well plate	cell-based	cell-based	signaling	BSK	regulation of gene expression	primary cell	NA	NA	HUVEC	1058	multiplexed	ELISA	Fluorescence	Fluorescence intensity	66	both	kinase	receptor tyrosine kinase	3791	KDR	protein	receptor	fold_induction	human	6	3791	KDR	protein	receptor	vascular
BSK_4H_VEGFRII_up	KDR	kinase insert domain receptor (a type III receptor tyrosine kinase)	positive	binding reporter	immunoassay: elisa	microplate: 96-well plate	cell-based	cell-based	signaling	BSK	regulation of gene expression	primary cell	NA	NA	HUVEC	1058	multiplexed	ELISA	Fluorescence	Fluorescence intensity	1	both	kinase	receptor tyrosine kinase	3791	KDR	protein	receptor	fold_induction	human	0	3791	KDR	protein	receptor	vascular
NVS_ENZ_hVEGFR2	KDR	kinase insert domain receptor (a type III receptor tyrosine kinase)	positive	enzyme reporter	enzyme activity	microplate: 384-well plate	biochemical	protein single	enzyme activity	NVS	regulation of catalytic activity	cell-free	NA	NA	NA	1065	single	Fluorescence and electrophoretic mobility shift	Fluorescence	Fluorescence intensity	11	loss	kinase	receptor tyrosine kinase	3791	KDR	protein	receptor	percent_activity	human	1	3791	KDR	protein	receptor	NA
NVS_ENZ_hVEGFR2_Activator	KDR	kinase insert domain receptor (a type III receptor tyrosine kinase)	negative	enzyme reporter	enzyme activity	microplate: 384-well plate	biochemical	protein single	enzyme activity	NVS	regulation of catalytic activity	cell-free	NA	NA	NA	1065	single	Fluorescence and electrophoretic mobility shift	Fluorescence	Fluorescence intensity	1	loss	kinase	receptor tyrosine kinase	3791	KDR	protein	receptor	percent_activity	human	0	3791	KDR	protein	receptor	NA
NVS_ENZ_hLck	LCK	lymphocyte-specific protein tyrosine kinase	positive	enzyme reporter	enzyme activity	microplate: 384-well plate	biochemical	protein single	enzyme activity	NVS	regulation of catalytic activity	cell-free	NA	NA	NA	293	single	Fluorescence and electrophoretic mobility shift	Fluorescence	Fluorescence intensity	0	loss	kinase	non-receptor tyrosine kinase	3932	LCK	protein	enzyme	percent_activity	human	0	3932	LCK	protein	enzyme	NA
NVS_ENZ_hLck_Activator	LCK	lymphocyte-specific protein tyrosine kinase	negative	enzyme reporter	enzyme activity	microplate: 384-well plate	biochemical	protein single	enzyme activity	NVS	regulation of catalytic activity	cell-free	NA	NA	NA	293	single	Fluorescence and electrophoretic mobility shift	Fluorescence	Fluorescence intensity	0	loss	kinase	non-receptor tyrosine kinase	3932	LCK	protein	enzyme	percent_activity	human	0	3932	LCK	protein	enzyme	NA
BSK_CASM3C_LDLR_down	LDLR	low density lipoprotein receptor	negative	binding reporter	immunoassay: elisa	microplate: 96-well plate	cell-based	cell-based	signaling	BSK	regulation of gene expression	primary cell	NA	NA	HCAVSC	775	multiplexed	ELISA	Fluorescence	Fluorescence intensity	87	both	misc protein	LDL receptor	3949	LDLR	protein	protein-specified	fold_induction	human	11	3949	LDLR	protein	protein-specified	vascular
BSK_CASM3C_LDLR_up	LDLR	low density lipoprotein receptor	positive	binding reporter	immunoassay: elisa	microplate: 96-well plate	cell-based	cell-based	signaling	BSK	regulation of gene expression	primary cell	NA	NA	HCAVSC	775	multiplexed	ELISA	Fluorescence	Fluorescence intensity	74	both	misc protein	LDL receptor	3949	LDLR	protein	protein-specified	fold_induction	human	10	3949	LDLR	protein	protein-specified	vascular
BSK_SM3C_LDLR_down	LDLR	low density lipoprotein receptor	negative	binding reporter	immunoassay: elisa	microplate: 96-well plate	cell-based	cell-based	signaling	BSK	regulation of gene expression	primary cell co-culture	NA	NA	HUVEC, HVSMC	292	multiplexed	ELISA	Fluorescence	Fluorescence intensity	5	both	misc protein	LDL receptor	3949	LDLR	protein	protein-specified	fold_induction	human	2	3949	LDLR	protein	protein-specified	vascular
BSK_SM3C_LDLR_up	LDLR	low density lipoprotein receptor	positive	binding reporter	immunoassay: elisa	microplate: 96-well plate	cell-based	cell-based	signaling	BSK	regulation of gene expression	primary cell co-culture	NA	NA	HUVEC, HVSMC	292	multiplexed	ELISA	Fluorescence	Fluorescence intensity	8	both	misc protein	LDL receptor	3949	LDLR	protein	protein-specified	fold_induction	human	3	3949	LDLR	protein	protein-specified	vascular
ATG_TCF_b_cat_CIS	LEF1;TCF7;TCF7L1;TCF7L2	lymphoid enhancer-binding factor 1; transcription factor 7 (T-cell specific, HMG-box); transcription factor 7-like 1 (T-cell specific, HMG-box); transcription factor 7 like 2, T cell specific, HMG box	positive	inducible reporter	mRNA induction	microplate: 24-well plate	cell-based	cell-based	reporter gene	ATG	regulation of transcription factor activity	cell line	NA	adherent	HepG2	1857	multiplexed	RT-PCR and Capillary electrophoresis	Fluorescence	Fluorescence intensity	2	gain	dna binding	HMG box protein	51176;6932;83439;6934	LEF1;TCF7;TCF7L1;TCF7L2	protein	transcription factor	fold_induction	human	0	51176;6932;83439;6934	LEF1;TCF7;TCF7L1;TCF7L2	rna	mRNA	liver
NVS_GPCR_rabPAF	LOC100354046	platelet-activating factor receptor	positive	binding reporter	radioligand binding	microplate: 48-well plate	biochemical	protein single	binding	NVS	receptor binding	tissue-based cell-free	Rabbit platelets	NA	NA	1059	single	Filter-based radiodetection	Radiometry	Scintillation counting	36	loss	gpcr	rhodopsin-like receptor	100354046	LOC100354046	protein	receptor	percent_activity	rabbit	3	100354046	LOC100354046	protein	receptor	vascular
NVS_GPCR_gLTB4	Ltb4r	leukotriene B4 receptor	positive	binding reporter	radioligand binding	microplate: 48-well plate	biochemical	protein single	binding	NVS	receptor binding	tissue-based cell-free	Guinea pig spleen membranes	NA	NA	1059	single	Filter-based radiodetection	Radiometry	Scintillation counting	43	loss	gpcr	rhodopsin-like receptor	100379538	Ltb4r	protein	receptor	percent_activity	guinea pig	4	100379538	Ltb4r	protein	receptor	spleen
NVS_GPCR_hLTB4_BLT1	LTB4R	leukotriene B4 receptor	positive	binding reporter	radioligand binding	microplate: 48-well plate	biochemical	protein single	binding	NVS	receptor binding	cell-free	Human neutrophils	NA	NA	1059	single	Filter-based radiodetection	Radiometry	Scintillation counting	10	loss	gpcr	rhodopsin-like receptor	1241	LTB4R	protein	receptor	percent_activity	human	1	1241	LTB4R	protein	receptor	NA
NVS_ENZ_hLynA	LYN	v-yes-1 Yamaguchi sarcoma viral related oncogene homolog	positive	enzyme reporter	enzyme activity	microplate: 384-well plate	biochemical	protein single	enzyme activity	NVS	regulation of catalytic activity	cell-free	NA	NA	NA	1059	single	Fluorescence and electrophoretic mobility shift	Fluorescence	Fluorescence intensity	0	loss	kinase	non-receptor tyrosine kinase	4067	LYN	protein	enzyme	percent_activity	human	0	4067	LYN	protein	enzyme	NA
NVS_ENZ_hLynA_Activator	LYN	v-yes-1 Yamaguchi sarcoma viral related oncogene homolog	negative	enzyme reporter	enzyme activity	microplate: 384-well plate	biochemical	protein single	enzyme activity	NVS	regulation of catalytic activity	cell-free	NA	NA	NA	1059	single	Fluorescence and electrophoretic mobility shift	Fluorescence	Fluorescence intensity	1	loss	kinase	non-receptor tyrosine kinase	4067	LYN	protein	enzyme	percent_activity	human	0	4067	LYN	protein	enzyme	NA
NVS_ENZ_hLynB	LYN	v-yes-1 Yamaguchi sarcoma viral related oncogene homolog	positive	enzyme reporter	enzyme activity	microplate: 384-well plate	biochemical	protein single	enzyme activity	NVS	regulation of catalytic activity	cell-free	NA	NA	NA	293	single	Fluorescence and electrophoretic mobility shift	Fluorescence	Fluorescence intensity	0	loss	kinase	non-receptor tyrosine kinase	4067	LYN	protein	enzyme	percent_activity	human	0	4067	LYN	protein	enzyme	NA
NVS_ENZ_hLynB_Activator	LYN	v-yes-1 Yamaguchi sarcoma viral related oncogene homolog	negative	enzyme reporter	enzyme activity	microplate: 384-well plate	biochemical	protein single	enzyme activity	NVS	regulation of catalytic activity	cell-free	NA	NA	NA	293	single	Fluorescence and electrophoretic mobility shift	Fluorescence	Fluorescence intensity	0	loss	kinase	non-receptor tyrosine kinase	4067	LYN	protein	enzyme	percent_activity	human	0	4067	LYN	protein	enzyme	NA
NVS_ENZ_rMAOAC	Maoa	monoamine oxidase A	positive	enzyme reporter	enzyme activity	microplate: 96-well plate	biochemical	protein single	enzyme activity	NVS	regulation of catalytic activity	tissue-based cell-free	Rat brain	NA	NA	1062	single	Lysate-based radiodetection	Radiometry	Scintillation counting	50	loss	oxidase	monoamine oxidase	29253	Maoa	protein	enzyme	percent_activity	rat	5	29253	Maoa	protein	enzyme	brain
NVS_ENZ_rMAOAC_Activator	Maoa	monoamine oxidase A	negative	enzyme reporter	enzyme activity	microplate: 96-well plate	biochemical	protein single	enzyme activity	NVS	regulation of catalytic activity	tissue-based cell-free	Rat brain	NA	NA	1062	single	Lysate-based radiodetection	Radiometry	Scintillation counting	0	loss	oxidase	monoamine oxidase	29253	Maoa	protein	enzyme	percent_activity	rat	0	29253	Maoa	protein	enzyme	brain
NVS_ENZ_rMAOAP	Maoa	monoamine oxidase A	positive	enzyme reporter	enzyme activity	microplate: 96-well plate	biochemical	protein single	enzyme activity	NVS	regulation of catalytic activity	tissue-based cell-free	Rat liver mitochondrial membranes	NA	NA	1059	single	Lysate-based radiodetection	Radiometry	Scintillation counting	41	loss	oxidase	monoamine oxidase	29253	Maoa	protein	enzyme	percent_activity	rat	4	29253	Maoa	protein	enzyme	liver
NVS_ENZ_rMAOAP_Activator	Maoa	monoamine oxidase A	negative	enzyme reporter	enzyme activity	microplate: 96-well plate	biochemical	protein single	enzyme activity	NVS	regulation of catalytic activity	tissue-based cell-free	Rat liver mitochondrial membranes	NA	NA	1059	single	Lysate-based radiodetection	Radiometry	Scintillation counting	0	loss	oxidase	monoamine oxidase	29253	Maoa	protein	enzyme	percent_activity	rat	0	29253	Maoa	protein	enzyme	liver
NVS_ENZ_rMAOBC	Maob	monoamine oxidase B	positive	enzyme reporter	enzyme activity	microplate: 96-well plate	biochemical	protein single	enzyme activity	NVS	regulation of catalytic activity	tissue-based cell-free	Rat brain	NA	NA	1061	single	Lysate-based radiodetection	Radiometry	Scintillation counting	38	loss	oxidase	monoamine oxidase	25750	Maob	protein	enzyme	percent_activity	rat	4	25750	Maob	protein	enzyme	brain
NVS_ENZ_rMAOBC_Activator	Maob	monoamine oxidase B	negative	enzyme reporter	enzyme activity	microplate: 96-well plate	biochemical	protein single	enzyme activity	NVS	regulation of catalytic activity	tissue-based cell-free	Rat brain	NA	NA	1061	single	Lysate-based radiodetection	Radiometry	Scintillation counting	0	loss	oxidase	monoamine oxidase	25750	Maob	protein	enzyme	percent_activity	rat	0	25750	Maob	protein	enzyme	brain
NVS_ENZ_rMOABP	Maob	monoamine oxidase B	positive	enzyme reporter	enzyme activity	microplate: 96-well plate	biochemical	protein single	enzyme activity	NVS	regulation of catalytic activity	tissue-based cell-free	Rat brain	NA	NA	1059	single	Lysate-based radiodetection	Radiometry	Scintillation counting	26	loss	oxidase	monoamine oxidase	25750	Maob	protein	enzyme	percent_activity	rat	2	25750	Maob	protein	enzyme	brain
NVS_ENZ_rMOABP_Activator	Maob	monoamine oxidase A	negative	enzyme reporter	enzyme activity	microplate: 96-well plate	biochemical	protein single	enzyme activity	NVS	regulation of catalytic activity	tissue-based cell-free	Rat brain	NA	NA	1059	single	Lysate-based radiodetection	Radiometry	Scintillation counting	0	loss	oxidase	monoamine oxidase	25750	Maob	protein	enzyme	percent_activity	rat	0	25750	Maob	protein	enzyme	brain
NVS_ENZ_hMAPK1	MAPK1	mitogen-activated protein kinase 1	positive	enzyme reporter	enzyme activity	microplate: 384-well plate	biochemical	protein single	enzyme activity	NVS	regulation of catalytic activity	cell-free	NA	NA	NA	959	single	Fluorescence and electrophoretic mobility shift	Fluorescence	Fluorescence intensity	3	loss	kinase	serine/threonine kinase	5594	MAPK1	protein	enzyme	percent_activity	human	0	5594	MAPK1	protein	enzyme	NA
NVS_ENZ_hMAPK1_Activator	MAPK1	mitogen-activated protein kinase 1	negative	enzyme reporter	enzyme activity	microplate: 384-well plate	biochemical	protein single	enzyme activity	NVS	regulation of catalytic activity	cell-free	NA	NA	NA	959	single	Fluorescence and electrophoretic mobility shift	Fluorescence	Fluorescence intensity	0	loss	kinase	serine/threonine kinase	5594	MAPK1	protein	enzyme	percent_activity	human	0	5594	MAPK1	protein	enzyme	NA
NVS_ENZ_hMAPK11	MAPK11	mitogen-activated protein kinase 11	positive	enzyme reporter	enzyme activity	microplate: 384-well plate	biochemical	protein single	enzyme activity	NVS	regulation of catalytic activity	cell-free	NA	NA	NA	295	single	Fluorescence and electrophoretic mobility shift	Fluorescence	Fluorescence intensity	2	loss	kinase	serine/threonine kinase	5600	MAPK11	protein	enzyme	percent_activity	human	1	5600	MAPK11	protein	enzyme	NA
NVS_ENZ_hMAPK11_Activator	MAPK11	mitogen-activated protein kinase 11	negative	enzyme reporter	enzyme activity	microplate: 384-well plate	biochemical	protein single	enzyme activity	NVS	regulation of catalytic activity	cell-free	NA	NA	NA	295	single	Fluorescence and electrophoretic mobility shift	Fluorescence	Fluorescence intensity	0	loss	kinase	serine/threonine kinase	5600	MAPK11	protein	enzyme	percent_activity	human	0	5600	MAPK11	protein	enzyme	NA
NVS_ENZ_hMAPK3	MAPK3	hypothetical LOC100271831; mitogen-activated protein kinase 3	positive	enzyme reporter	enzyme activity	microplate: 384-well plate	biochemical	protein single	enzyme activity	NVS	regulation of catalytic activity	cell-free	NA	NA	NA	1064	single	Fluorescence and electrophoretic mobility shift	Fluorescence	Fluorescence intensity	8	loss	kinase	serine/threonine kinase	5595	MAPK3	protein	enzyme	percent_activity	human	1	5595	MAPK3	protein	enzyme	NA
NVS_ENZ_hMAPK3_Activator	MAPK3	hypothetical LOC100271831; mitogen-activated protein kinase 3	negative	enzyme reporter	enzyme activity	microplate: 384-well plate	biochemical	protein single	enzyme activity	NVS	regulation of catalytic activity	cell-free	NA	NA	NA	1064	single	Fluorescence and electrophoretic mobility shift	Fluorescence	Fluorescence intensity	0	loss	kinase	serine/threonine kinase	5595	MAPK3	protein	enzyme	percent_activity	human	0	5595	MAPK3	protein	enzyme	NA
NVS_ENZ_hJNK2	MAPK9	mitogen-activated protein kinase 9	positive	enzyme reporter	enzyme activity	microplate: 384-well plate	biochemical	protein single	enzyme activity	NVS	regulation of catalytic activity	cell-free	NA	NA	NA	1059	single	Fluorescence and electrophoretic mobility shift	Fluorescence	Fluorescence intensity	5	loss	kinase	serine/threonine kinase	5601	MAPK9	protein	enzyme	percent_activity	human	0	5601	MAPK9	protein	enzyme	NA
NVS_ENZ_hJNK2_Activator	MAPK9	mitogen-activated protein kinase 9	negative	enzyme reporter	enzyme activity	microplate: 384-well plate	biochemical	protein single	enzyme activity	NVS	regulation of catalytic activity	cell-free	NA	NA	NA	1059	single	Fluorescence and electrophoretic mobility shift	Fluorescence	Fluorescence intensity	0	loss	kinase	serine/threonine kinase	5601	MAPK9	protein	enzyme	percent_activity	human	0	5601	MAPK9	protein	enzyme	NA
NVS_ENZ_hMAPKAPK2	MAPKAPK2	mitogen-activated protein kinase-activated protein kinase 2	positive	enzyme reporter	enzyme activity	microplate: 384-well plate	biochemical	protein single	enzyme activity	NVS	regulation of catalytic activity	cell-free	NA	NA	NA	1059	single	Fluorescence and electrophoretic mobility shift	Fluorescence	Fluorescence intensity	6	loss	kinase	serine/threonine kinase	9261	MAPKAPK2	protein	enzyme	percent_activity	human	1	9261	MAPKAPK2	protein	enzyme	NA
NVS_ENZ_hMAPKAPK2_Activator	MAPKAPK2	mitogen-activated protein kinase-activated protein kinase 2	negative	enzyme reporter	enzyme activity	microplate: 384-well plate	biochemical	protein single	enzyme activity	NVS	regulation of catalytic activity	cell-free	NA	NA	NA	1059	single	Fluorescence and electrophoretic mobility shift	Fluorescence	Fluorescence intensity	0	loss	kinase	serine/threonine kinase	9261	MAPKAPK2	protein	enzyme	percent_activity	human	0	9261	MAPKAPK2	protein	enzyme	NA
NVS_ENZ_hMAPKAPK5	MAPKAPK5	mitogen-activated protein kinase-activated protein kinase 5	positive	enzyme reporter	enzyme activity	microplate: 384-well plate	biochemical	protein single	enzyme activity	NVS	regulation of catalytic activity	cell-free	NA	NA	NA	293	single	Fluorescence and electrophoretic mobility shift	Fluorescence	Fluorescence intensity	5	loss	kinase	serine/threonine kinase	8550	MAPKAPK5	protein	enzyme	percent_activity	human	2	8550	MAPKAPK5	protein	enzyme	NA
NVS_ENZ_hMAPKAPK5_Activator	MAPKAPK5	mitogen-activated protein kinase-activated protein kinase 5	negative	enzyme reporter	enzyme activity	microplate: 384-well plate	biochemical	protein single	enzyme activity	NVS	regulation of catalytic activity	cell-free	NA	NA	NA	293	single	Fluorescence and electrophoretic mobility shift	Fluorescence	Fluorescence intensity	0	loss	kinase	serine/threonine kinase	8550	MAPKAPK5	protein	enzyme	percent_activity	human	0	8550	MAPKAPK5	protein	enzyme	NA
NVS_ENZ_hMARK1	MARK1	MAP/microtubule affinity-regulating kinase 1	positive	enzyme reporter	enzyme activity	microplate: 384-well plate	biochemical	protein single	enzyme activity	NVS	regulation of catalytic activity	cell-free	NA	NA	NA	293	single	Fluorescence and electrophoretic mobility shift	Fluorescence	Fluorescence intensity	4	loss	kinase	serine/threonine kinase	4139	MARK1	protein	enzyme	percent_activity	human	1	4139	MARK1	protein	enzyme	NA
NVS_ENZ_hMARK1_Activator	MARK1	MAP/microtubule affinity-regulating kinase 1	negative	enzyme reporter	enzyme activity	microplate: 384-well plate	biochemical	protein single	enzyme activity	NVS	regulation of catalytic activity	cell-free	NA	NA	NA	293	single	Fluorescence and electrophoretic mobility shift	Fluorescence	Fluorescence intensity	0	loss	kinase	serine/threonine kinase	4139	MARK1	protein	enzyme	percent_activity	human	0	4139	MARK1	protein	enzyme	NA
NVS_ENZ_hMet	MET	met proto-oncogene (hepatocyte growth factor receptor)	positive	enzyme reporter	enzyme activity	microplate: 384-well plate	biochemical	protein single	enzyme activity	NVS	regulation of catalytic activity	cell-free	NA	NA	NA	1059	single	Fluorescence and electrophoretic mobility shift	Fluorescence	Fluorescence intensity	8	loss	kinase	receptor tyrosine kinase	4233	MET	protein	receptor	percent_activity	human	1	4233	MET	protein	receptor	NA
NVS_ENZ_hMet_Activator	MET	met proto-oncogene (hepatocyte growth factor receptor)	negative	enzyme reporter	enzyme activity	microplate: 384-well plate	biochemical	protein single	enzyme activity	NVS	regulation of catalytic activity	cell-free	NA	NA	NA	1059	single	Fluorescence and electrophoretic mobility shift	Fluorescence	Fluorescence intensity	0	loss	kinase	receptor tyrosine kinase	4233	MET	protein	receptor	percent_activity	human	0	4233	MET	protein	receptor	NA
BSK_BE3C_MMP1_down	MMP1	matrix metallopeptidase 1 (interstitial collagenase)	negative	binding reporter	immunoassay: elisa	microplate: 96-well plate	cell-based	cell-based	signaling	BSK	regulation of gene expression	primary cell	NA	NA	HBEC	1058	multiplexed	ELISA	Fluorescence	Fluorescence intensity	119	both	protease	matrix metalloproteinase	4312	MMP1	protein	protein-specified	fold_induction	human	11	4312	MMP1	protein	protein-specified	lung
BSK_BE3C_MMP1_up	MMP1	matrix metallopeptidase 1 (interstitial collagenase)	positive	binding reporter	immunoassay: elisa	microplate: 96-well plate	cell-based	cell-based	signaling	BSK	regulation of gene expression	primary cell	NA	NA	HBEC	1058	multiplexed	ELISA	Fluorescence	Fluorescence intensity	134	both	protease	matrix metalloproteinase	4312	MMP1	protein	protein-specified	fold_induction	human	13	4312	MMP1	protein	protein-specified	lung
BSK_hDFCGF_MMP1_down	MMP1	matrix metallopeptidase 1 (interstitial collagenase)	negative	binding reporter	immunoassay: elisa	microplate: 96-well plate	cell-based	cell-based	signaling	BSK	regulation of gene expression	primary cell	NA	NA	HDF	1058	multiplexed	ELISA	Fluorescence	Fluorescence intensity	203	both	protease	matrix metalloproteinase	4312	MMP1	protein	protein-specified	fold_induction	human	19	4312	MMP1	protein	protein-specified	skin
BSK_hDFCGF_MMP1_up	MMP1	matrix metallopeptidase 1 (interstitial collagenase)	positive	binding reporter	immunoassay: elisa	microplate: 96-well plate	cell-based	cell-based	signaling	BSK	regulation of gene expression	primary cell	NA	NA	HDF	1058	multiplexed	ELISA	Fluorescence	Fluorescence intensity	132	both	protease	matrix metalloproteinase	4312	MMP1	protein	protein-specified	fold_induction	human	12	4312	MMP1	protein	protein-specified	skin
NVS_ENZ_hMMP1	MMP1	matrix metallopeptidase 1 (interstitial collagenase)	positive	enzyme reporter	enzyme activity	microplate: 96-well plate	biochemical	protein single	enzyme activity	NVS	regulation of catalytic activity	cell-free	NA	NA	NA	1059	single	Fluorescence	Fluorescence	Fluorescence intensity	19	loss	protease	matrix metalloproteinase	4312	MMP1	protein	enzyme	percent_activity	human	2	4312	MMP1	protein	enzyme	NA
NVS_ENZ_hMMP1_Activator	MMP1	matrix metallopeptidase 1 (interstitial collagenase)	negative	enzyme reporter	enzyme activity	microplate: 96-well plate	biochemical	protein single	enzyme activity	NVS	regulation of catalytic activity	cell-free	NA	NA	NA	1059	single	Fluorescence	Fluorescence	Fluorescence intensity	1	loss	protease	matrix metalloproteinase	4312	MMP1	protein	enzyme	percent_activity	human	0	4312	MMP1	protein	enzyme	NA
NVS_ENZ_hMMP13	MMP13	matrix metallopeptidase 13 (collagenase 3)	positive	enzyme reporter	enzyme activity	microplate: 96-well plate	biochemical	protein single	enzyme activity	NVS	regulation of catalytic activity	cell-free	NA	NA	NA	1059	single	Fluorescence	Fluorescence	Fluorescence intensity	41	loss	protease	matrix metalloproteinase	4322	MMP13	protein	enzyme	percent_activity	human	4	4322	MMP13	protein	enzyme	NA
NVS_ENZ_hMMP13_Activator	MMP13	matrix metallopeptidase 13 (collagenase 3)	negative	enzyme reporter	enzyme activity	microplate: 96-well plate	biochemical	protein single	enzyme activity	NVS	regulation of catalytic activity	cell-free	NA	NA	NA	1059	single	Fluorescence	Fluorescence	Fluorescence intensity	0	loss	protease	matrix metalloproteinase	4322	MMP13	protein	enzyme	percent_activity	human	0	4322	MMP13	protein	enzyme	NA
NVS_ENZ_hMMP2	MMP2	matrix metallopeptidase 2 (gelatinase A, 72kDa gelatinase, 72kDa type IV collagenase)	positive	enzyme reporter	enzyme activity	microplate: 96-well plate	biochemical	protein single	enzyme activity	NVS	regulation of catalytic activity	cell-free	NA	NA	NA	1062	single	Fluorescence	Fluorescence	Fluorescence intensity	19	loss	protease	matrix metalloproteinase	4313	MMP2	protein	enzyme	percent_activity	human	2	4313	MMP2	protein	enzyme	NA
NVS_ENZ_hMMP2_Activator	MMP2	matrix metallopeptidase 2 (gelatinase A, 72kDa gelatinase, 72kDa type IV collagenase)	negative	enzyme reporter	enzyme activity	microplate: 96-well plate	biochemical	protein single	enzyme activity	NVS	regulation of catalytic activity	cell-free	NA	NA	NA	1062	single	Fluorescence	Fluorescence	Fluorescence intensity	0	loss	protease	matrix metalloproteinase	4313	MMP2	protein	enzyme	percent_activity	human	0	4313	MMP2	protein	enzyme	NA
NVS_ENZ_hMMP3	MMP3	matrix metallopeptidase 3 (stromelysin 1, progelatinase)	positive	enzyme reporter	enzyme activity	microplate: 96-well plate	biochemical	protein single	enzyme activity	NVS	regulation of catalytic activity	cell-free	NA	NA	NA	1059	single	Fluorescence	Fluorescence	Fluorescence intensity	22	loss	protease	matrix metalloproteinase	4314	MMP3	protein	enzyme	percent_activity	human	2	4314	MMP3	protein	enzyme	NA
NVS_ENZ_hMMP3_Activator	MMP3	matrix metallopeptidase 3 (stromelysin 1, progelatinase)	negative	enzyme reporter	enzyme activity	microplate: 96-well plate	biochemical	protein single	enzyme activity	NVS	regulation of catalytic activity	cell-free	NA	NA	NA	1059	single	Fluorescence	Fluorescence	Fluorescence intensity	0	loss	protease	matrix metalloproteinase	4314	MMP3	protein	enzyme	percent_activity	human	0	4314	MMP3	protein	enzyme	NA
NVS_ENZ_hMMP7	MMP7	matrix metallopeptidase 7 (matrilysin, uterine)	positive	enzyme reporter	enzyme activity	microplate: 96-well plate	biochemical	protein single	enzyme activity	NVS	regulation of catalytic activity	cell-free	NA	NA	NA	1061	single	Fluorescence	Fluorescence	Fluorescence intensity	3	loss	protease	matrix metalloproteinase	4316	MMP7	protein	enzyme	percent_activity	human	0	4316	MMP7	protein	enzyme	NA
NVS_ENZ_hMMP7_Activator	MMP7	matrix metallopeptidase 7 (matrilysin, uterine)	negative	enzyme reporter	enzyme activity	microplate: 96-well plate	biochemical	protein single	enzyme activity	NVS	regulation of catalytic activity	cell-free	NA	NA	NA	1061	single	Fluorescence	Fluorescence	Fluorescence intensity	0	loss	protease	matrix metalloproteinase	4316	MMP7	protein	enzyme	percent_activity	human	0	4316	MMP7	protein	enzyme	NA
BSK_KF3CT_MMP9_down	MMP9	matrix metallopeptidase 9 (gelatinase B, 92kDa gelatinase, 92kDa type IV collagenase)	negative	binding reporter	immunoassay: elisa	microplate: 96-well plate	cell-based	cell-based	signaling	BSK	regulation of gene expression	primary cell co-culture	NA	NA	HPK, HDF	1058	multiplexed	ELISA	Fluorescence	Fluorescence intensity	252	both	protease	matrix metalloproteinase	4318	MMP9	protein	protein-specified	fold_induction	human	24	4318	MMP9	protein	protein-specified	skin
BSK_KF3CT_MMP9_up	MMP9	matrix metallopeptidase 9 (gelatinase B, 92kDa gelatinase, 92kDa type IV collagenase)	positive	binding reporter	immunoassay: elisa	microplate: 96-well plate	cell-based	cell-based	signaling	BSK	regulation of gene expression	primary cell co-culture	NA	NA	HPK, HDF	1058	multiplexed	ELISA	Fluorescence	Fluorescence intensity	14	both	protease	matrix metalloproteinase	4318	MMP9	protein	protein-specified	fold_induction	human	1	4318	MMP9	protein	protein-specified	skin
NVS_ENZ_hMMP9	MMP9	matrix metallopeptidase 9 (gelatinase B, 92kDa gelatinase, 92kDa type IV collagenase)	positive	enzyme reporter	enzyme activity	microplate: 96-well plate	biochemical	protein single	enzyme activity	NVS	regulation of catalytic activity	cell-free	NA	NA	NA	1061	single	Fluorescence	Fluorescence	Fluorescence intensity	20	loss	protease	matrix metalloproteinase	4318	MMP9	protein	enzyme	percent_activity	human	2	4318	MMP9	protein	enzyme	NA
NVS_ENZ_hMMP9_Activator	MMP9	matrix metallopeptidase 9 (gelatinase B, 92kDa gelatinase, 92kDa type IV collagenase)	negative	enzyme reporter	enzyme activity	microplate: 96-well plate	biochemical	protein single	enzyme activity	NVS	regulation of catalytic activity	cell-free	NA	NA	NA	1061	single	Fluorescence	Fluorescence	Fluorescence intensity	1	loss	protease	matrix metalloproteinase	4318	MMP9	protein	enzyme	percent_activity	human	0	4318	MMP9	protein	enzyme	NA
ATG_MRE_CIS	MTF1	metal-regulatory transcription factor 1	positive	inducible reporter	mRNA induction	microplate: 24-well plate	cell-based	cell-based	reporter gene	ATG	regulation of transcription factor activity	cell line	NA	adherent	HepG2	1857	multiplexed	RT-PCR and Capillary electrophoresis	Fluorescence	Fluorescence intensity	268	gain	dna binding	zinc finger	4520	MTF1	protein	transcription factor	fold_induction	human	14	4520	MTF1	rna	mRNA	liver
NVS_ENZ_pMTHFR	MTHFR	5,10-methylenetetrahydrofolate reductase (NADPH)	positive	enzyme reporter	enzyme activity	microplate: 96-well plate	biochemical	protein single	enzyme activity	NVS	regulation of catalytic activity	tissue-based cell-free	Porcine kidney	NA	NA	293	single	Lysate-based radiodetection	Radiometry	Scintillation counting	1	loss	reductase	methylenetetrahydrofolate reductase	397180	MTHFR	protein	enzyme	percent_activity	wild boar	0	397180	MTHFR	protein	enzyme	kidney
NVS_ENZ_pMTHFR_Activator	MTHFR	5,10-methylenetetrahydrofolate reductase (NADPH)	negative	enzyme reporter	enzyme activity	microplate: 96-well plate	biochemical	protein single	enzyme activity	NVS	regulation of catalytic activity	tissue-based cell-free	Porcine kidney	NA	NA	293	single	Lysate-based radiodetection	Radiometry	Scintillation counting	0	loss	reductase	methylenetetrahydrofolate reductase	397180	MTHFR	protein	enzyme	percent_activity	wild boar	0	397180	MTHFR	protein	enzyme	kidney
ATG_Myb_CIS	MYB	v-myb myeloblastosis viral oncogene homolog (avian)	positive	inducible reporter	mRNA induction	microplate: 24-well plate	cell-based	cell-based	reporter gene	ATG	regulation of transcription factor activity	cell line	NA	adherent	HepG2	1857	multiplexed	RT-PCR and Capillary electrophoresis	Fluorescence	Fluorescence intensity	0	gain	dna binding	non-basic leucine zipper	4602	MYB	protein	transcription factor	fold_induction	human	0	4602	MYB	rna	mRNA	liver
ATG_Myc_CIS	MYC	v-myc myelocytomatosis viral oncogene homolog (avian)	positive	inducible reporter	mRNA induction	microplate: 24-well plate	cell-based	cell-based	reporter gene	ATG	regulation of transcription factor activity	cell line	NA	adherent	HepG2	1857	multiplexed	RT-PCR and Capillary electrophoresis	Fluorescence	Fluorescence intensity	4	gain	dna binding	basic leucine zipper	4609	MYC	protein	transcription factor	fold_induction	human	0	4609	MYC	rna	mRNA	liver
ACEA_T47D_80hr_Negative	NA	NA	negative	growth reporter	real-time cell-growth kinetics	microplate: 96-well plate	cell-based	cell-based	viability	ACEA	cell proliferation	cell line	NA	adherent	T47D	1815	single	RT-CES	Label Free Technology	Electrical Sensor: Impedance	420	loss	cell cycle	cytotoxicity	0	NA	cellular	cellular	percent_activity	human	23	0	NA	cellular	cellular	breast
ACEA_T47D_80hr_Positive	ESR1	NA	positive	growth reporter	real-time cell-growth kinetics	microplate: 96-well plate	cell-based	cell-based	signaling	ACEA	cell proliferation	cell line	NA	adherent	T47D	1815	single	RT-CES	Label Free Technology	Electrical Sensor: Impedance	240	gain	nuclear receptor	steroidal	2099	ESR1	pathway	pathway-specified	percent_activity	human	13	0	NA	cellular	cellular	breast
APR_CellCycleArrest_1h_dn	NA	NA	negative	morphology reporter	cell phenotype	microplate: 384-well plate	cell-based	cell-based	signaling	APR	cell cycle	cell line	NA	adherent	HepG2	292	multiplexed	HCS Fluorescent Imaging	Fluorescence	Fluorescence intensity	0	both	cell cycle	arrest	0	NA	pathway	pathway-specified	percent_activity	human	0	0	NA	dna	dna-unspecified	liver
APR_CellCycleArrest_1h_up	NA	NA	positive	morphology reporter	cell phenotype	microplate: 384-well plate	cell-based	cell-based	signaling	APR	cell cycle	cell line	NA	adherent	HepG2	292	multiplexed	HCS Fluorescent Imaging	Fluorescence	Fluorescence intensity	6	both	cell cycle	arrest	0	NA	pathway	pathway-specified	percent_activity	human	2	0	NA	dna	dna-unspecified	liver
APR_CellCycleArrest_24h_dn	NA	NA	negative	morphology reporter	cell phenotype	microplate: 384-well plate	cell-based	cell-based	signaling	APR	cell cycle	cell line	NA	adherent	HepG2	958	multiplexed	HCS Fluorescent Imaging	Fluorescence	Fluorescence intensity	55	both	cell cycle	arrest	0	NA	pathway	pathway-specified	percent_activity	human	6	0	NA	dna	dna-unspecified	liver
APR_CellCycleArrest_24h_up	NA	NA	positive	morphology reporter	cell phenotype	microplate: 384-well plate	cell-based	cell-based	signaling	APR	cell cycle	cell line	NA	adherent	HepG2	958	multiplexed	HCS Fluorescent Imaging	Fluorescence	Fluorescence intensity	16	both	cell cycle	arrest	0	NA	pathway	pathway-specified	percent_activity	human	2	0	NA	dna	dna-unspecified	liver
APR_CellCycleArrest_72h_dn	NA	NA	negative	morphology reporter	cell phenotype	microplate: 384-well plate	cell-based	cell-based	signaling	APR	cell cycle	cell line	NA	adherent	HepG2	958	multiplexed	HCS Fluorescent Imaging	Fluorescence	Fluorescence intensity	133	both	cell cycle	arrest	0	NA	pathway	pathway-specified	percent_activity	human	14	0	NA	dna	dna-unspecified	liver
APR_CellCycleArrest_72h_up	NA	NA	positive	morphology reporter	cell phenotype	microplate: 384-well plate	cell-based	cell-based	signaling	APR	cell cycle	cell line	NA	adherent	HepG2	958	multiplexed	HCS Fluorescent Imaging	Fluorescence	Fluorescence intensity	5	both	cell cycle	arrest	0	NA	pathway	pathway-specified	percent_activity	human	1	0	NA	dna	dna-unspecified	liver
APR_CellLoss_1h_dn	NA	NA	negative	viability reporter	cell number	microplate: 384-well plate	cell-based	cell-based	viability	APR	cell death	cell line	NA	adherent	HepG2	292	multiplexed	HCS Fluorescent Imaging	Fluorescence	Fluorescence intensity	6	both	cell cycle	cytotoxicity	0	NA	cellular	cellular	percent_activity	human	2	0	NA	dna	dna-unspecified	liver
APR_CellLoss_1h_up	NA	NA	positive	viability reporter	cell number	microplate: 384-well plate	cell-based	cell-based	viability	APR	cell death	cell line	NA	adherent	HepG2	292	multiplexed	HCS Fluorescent Imaging	Fluorescence	Fluorescence intensity	0	both	cell cycle	cytotoxicity	0	NA	cellular	cellular	percent_activity	human	0	0	NA	dna	dna-unspecified	liver
APR_CellLoss_24h_dn	NA	NA	negative	viability reporter	cell number	microplate: 384-well plate	cell-based	cell-based	viability	APR	cell death	cell line	NA	adherent	HepG2	958	multiplexed	HCS Fluorescent Imaging	Fluorescence	Fluorescence intensity	156	both	cell cycle	cytotoxicity	0	NA	cellular	cellular	percent_activity	human	16	0	NA	dna	dna-unspecified	liver
APR_CellLoss_24h_up	NA	NA	positive	viability reporter	cell number	microplate: 384-well plate	cell-based	cell-based	viability	APR	cell death	cell line	NA	adherent	HepG2	958	multiplexed	HCS Fluorescent Imaging	Fluorescence	Fluorescence intensity	0	both	cell cycle	cytotoxicity	0	NA	cellular	cellular	percent_activity	human	0	0	NA	dna	dna-unspecified	liver
APR_CellLoss_72h_dn	NA	NA	negative	viability reporter	cell number	microplate: 384-well plate	cell-based	cell-based	viability	APR	cell death	cell line	NA	adherent	HepG2	958	multiplexed	HCS Fluorescent Imaging	Fluorescence	Fluorescence intensity	305	both	cell cycle	cytotoxicity	0	NA	cellular	cellular	percent_activity	human	32	0	NA	dna	dna-unspecified	liver
APR_CellLoss_72h_up	NA	NA	positive	viability reporter	cell number	microplate: 384-well plate	cell-based	cell-based	viability	APR	cell death	cell line	NA	adherent	HepG2	958	multiplexed	HCS Fluorescent Imaging	Fluorescence	Fluorescence intensity	0	both	cell cycle	cytotoxicity	0	NA	cellular	cellular	percent_activity	human	0	0	NA	dna	dna-unspecified	liver
APR_MitoMass_1h_dn	NA	NA	negative	morphology reporter	cell phenotype	microplate: 384-well plate	cell-based	cell-based	signaling	APR	cell cycle	cell line	NA	adherent	HepG2	292	multiplexed	HCS Fluorescent Imaging	Fluorescence	Fluorescence intensity	2	both	cell morphology	organelle conformation	0	NA	cellular	mitochondria	percent_activity	human	1	0	NA	cellular	mitochondria	liver
APR_MitoMass_1h_up	NA	NA	positive	morphology reporter	cell phenotype	microplate: 384-well plate	cell-based	cell-based	signaling	APR	cell cycle	cell line	NA	adherent	HepG2	292	multiplexed	HCS Fluorescent Imaging	Fluorescence	Fluorescence intensity	2	both	cell morphology	organelle conformation	0	NA	cellular	mitochondria	percent_activity	human	1	0	NA	cellular	mitochondria	liver
APR_MitoMass_24h_dn	NA	NA	negative	morphology reporter	cell phenotype	microplate: 384-well plate	cell-based	cell-based	signaling	APR	cell cycle	cell line	NA	adherent	HepG2	958	multiplexed	HCS Fluorescent Imaging	Fluorescence	Fluorescence intensity	21	both	cell morphology	organelle conformation	0	NA	cellular	mitochondria	percent_activity	human	2	0	NA	cellular	mitochondria	liver
APR_MitoMass_24h_up	NA	NA	positive	morphology reporter	cell phenotype	microplate: 384-well plate	cell-based	cell-based	signaling	APR	cell cycle	cell line	NA	adherent	HepG2	958	multiplexed	HCS Fluorescent Imaging	Fluorescence	Fluorescence intensity	41	both	cell morphology	organelle conformation	0	NA	cellular	mitochondria	percent_activity	human	4	0	NA	cellular	mitochondria	liver
APR_MitoMass_72h_dn	NA	NA	negative	morphology reporter	cell phenotype	microplate: 384-well plate	cell-based	cell-based	signaling	APR	cell cycle	cell line	NA	adherent	HepG2	958	multiplexed	HCS Fluorescent Imaging	Fluorescence	Fluorescence intensity	35	both	cell morphology	organelle conformation	0	NA	cellular	mitochondria	percent_activity	human	4	0	NA	cellular	mitochondria	liver
APR_MitoMass_72h_up	NA	NA	positive	morphology reporter	cell phenotype	microplate: 384-well plate	cell-based	cell-based	signaling	APR	cell cycle	cell line	NA	adherent	HepG2	958	multiplexed	HCS Fluorescent Imaging	Fluorescence	Fluorescence intensity	103	both	cell morphology	organelle conformation	0	NA	cellular	mitochondria	percent_activity	human	11	0	NA	cellular	mitochondria	liver
APR_MitoMembPot_1h_dn	NA	NA	negative	membrane potential reporter	dye binding	microplate: 384-well plate	cell-based	cell-based	signaling	APR	mitochondrial depolarization	cell line	NA	adherent	HepG2	292	multiplexed	HCS Fluorescent Imaging	Fluorescence	Fluorescence intensity	28	both	cell morphology	organelle conformation	0	NA	cellular	mitochondria	percent_activity	human	10	0	NA	cellular	mitochondria	liver
APR_MitoMembPot_1h_up	NA	NA	positive	membrane potential reporter	dye binding	microplate: 384-well plate	cell-based	cell-based	signaling	APR	mitochondrial depolarization	cell line	NA	adherent	HepG2	292	multiplexed	HCS Fluorescent Imaging	Fluorescence	Fluorescence intensity	1	both	cell morphology	organelle conformation	0	NA	cellular	mitochondria	percent_activity	human	0	0	NA	cellular	mitochondria	liver
APR_MitoMembPot_24h_dn	NA	NA	negative	membrane potential reporter	dye binding	microplate: 384-well plate	cell-based	cell-based	signaling	APR	mitochondrial depolarization	cell line	NA	adherent	HepG2	958	multiplexed	HCS Fluorescent Imaging	Fluorescence	Fluorescence intensity	85	both	cell morphology	organelle conformation	0	NA	cellular	mitochondria	percent_activity	human	9	0	NA	cellular	mitochondria	liver
APR_MitoMembPot_24h_up	NA	NA	positive	membrane potential reporter	dye binding	microplate: 384-well plate	cell-based	cell-based	signaling	APR	mitochondrial depolarization	cell line	NA	adherent	HepG2	958	multiplexed	HCS Fluorescent Imaging	Fluorescence	Fluorescence intensity	0	both	cell morphology	organelle conformation	0	NA	cellular	mitochondria	percent_activity	human	0	0	NA	cellular	mitochondria	liver
APR_MitoMembPot_72h_dn	NA	NA	negative	membrane potential reporter	dye binding	microplate: 384-well plate	cell-based	cell-based	signaling	APR	mitochondrial depolarization	cell line	NA	adherent	HepG2	958	multiplexed	HCS Fluorescent Imaging	Fluorescence	Fluorescence intensity	55	both	cell morphology	organelle conformation	0	NA	cellular	mitochondria	percent_activity	human	6	0	NA	cellular	mitochondria	liver
APR_MitoMembPot_72h_up	NA	NA	positive	membrane potential reporter	dye binding	microplate: 384-well plate	cell-based	cell-based	signaling	APR	mitochondrial depolarization	cell line	NA	adherent	HepG2	958	multiplexed	HCS Fluorescent Imaging	Fluorescence	Fluorescence intensity	5	both	cell morphology	organelle conformation	0	NA	cellular	mitochondria	percent_activity	human	1	0	NA	cellular	mitochondria	liver
APR_NuclearSize_1h_dn	NA	NA	negative	morphology reporter	cell phenotype	microplate: 384-well plate	cell-based	cell-based	signaling	APR	cell cycle	cell line	NA	adherent	HepG2	292	multiplexed	HCS Fluorescent Imaging	Fluorescence	Fluorescence intensity	0	both	cell morphology	organelle conformation	0	NA	cellular	nucleus	percent_activity	human	0	0	NA	dna	dna-unspecified	liver
APR_NuclearSize_1h_up	NA	NA	positive	morphology reporter	cell phenotype	microplate: 384-well plate	cell-based	cell-based	signaling	APR	cell cycle	cell line	NA	adherent	HepG2	292	multiplexed	HCS Fluorescent Imaging	Fluorescence	Fluorescence intensity	8	both	cell morphology	organelle conformation	0	NA	cellular	nucleus	percent_activity	human	3	0	NA	dna	dna-unspecified	liver
APR_NuclearSize_24h_dn	NA	NA	negative	morphology reporter	cell phenotype	microplate: 384-well plate	cell-based	cell-based	signaling	APR	cell cycle	cell line	NA	adherent	HepG2	958	multiplexed	HCS Fluorescent Imaging	Fluorescence	Fluorescence intensity	8	both	cell morphology	organelle conformation	0	NA	cellular	nucleus	percent_activity	human	1	0	NA	dna	dna-unspecified	liver
APR_NuclearSize_24h_up	NA	NA	positive	morphology reporter	cell phenotype	microplate: 384-well plate	cell-based	cell-based	signaling	APR	cell cycle	cell line	NA	adherent	HepG2	958	multiplexed	HCS Fluorescent Imaging	Fluorescence	Fluorescence intensity	29	both	cell morphology	organelle conformation	0	NA	cellular	nucleus	percent_activity	human	3	0	NA	dna	dna-unspecified	liver
APR_NuclearSize_72h_dn	NA	NA	negative	morphology reporter	cell phenotype	microplate: 384-well plate	cell-based	cell-based	signaling	APR	cell cycle	cell line	NA	adherent	HepG2	958	multiplexed	HCS Fluorescent Imaging	Fluorescence	Fluorescence intensity	2	both	cell morphology	organelle conformation	0	NA	cellular	nucleus	percent_activity	human	0	0	NA	dna	dna-unspecified	liver
APR_NuclearSize_72h_up	NA	NA	positive	morphology reporter	cell phenotype	microplate: 384-well plate	cell-based	cell-based	signaling	APR	cell cycle	cell line	NA	adherent	HepG2	958	multiplexed	HCS Fluorescent Imaging	Fluorescence	Fluorescence intensity	60	both	cell morphology	organelle conformation	0	NA	cellular	nucleus	percent_activity	human	6	0	NA	dna	dna-unspecified	liver
ATG_CMV_CIS	NA	NA	positive	inducible reporter	mRNA induction	microplate: 24-well plate	cell-based	cell-based	background control	ATG	regulation of transcription factor activity	cell line	NA	adherent	HepG2	1857	multiplexed	RT-PCR and Capillary electrophoresis	Fluorescence	Fluorescence intensity	98	none	background measurement	internal marker	0	NA	protein	transcription factor	fold_induction	human	5	0	NA	rna	mRNA	liver
ATG_Hpa5_TRANS	NA	NA	positive	inducible reporter	mRNA induction	microplate: 24-well plate	cell-based	cell-based	background control	ATG	regulation of transcription factor activity	cell line	NA	adherent	HepG2	292	multiplexed	RT-PCR and Capillary electrophoresis	Fluorescence	Fluorescence intensity	0	none	background measurement	internal marker	0	NA	protein	transcription factor	fold_induction	human	0	0	NA	rna	mRNA	liver
ATG_M_06_CIS	NA	NA	positive	inducible reporter	mRNA induction	microplate: 24-well plate	cell-based	cell-based	background control	ATG	regulation of transcription factor activity	cell line	NA	adherent	HepG2	1857	multiplexed	RT-PCR and Capillary electrophoresis	Fluorescence	Fluorescence intensity	0	none	background measurement	internal marker	0	NA	protein	transcription factor	fold_induction	human	0	0	NA	rna	mRNA	liver
ATG_M_06_TRANS	NA	NA	positive	inducible reporter	mRNA induction	microplate: 24-well plate	cell-based	cell-based	background control	ATG	regulation of transcription factor activity	cell line	NA	adherent	HepG2	1857	multiplexed	RT-PCR and Capillary electrophoresis	Fluorescence	Fluorescence intensity	0	none	background measurement	internal marker	0	NA	protein	transcription factor	fold_induction	human	0	0	NA	rna	mRNA	liver
ATG_M_19_CIS	NA	NA	positive	inducible reporter	mRNA induction	microplate: 24-well plate	cell-based	cell-based	background control	ATG	regulation of transcription factor activity	cell line	NA	adherent	HepG2	1857	multiplexed	RT-PCR and Capillary electrophoresis	Fluorescence	Fluorescence intensity	0	none	background measurement	internal marker	0	NA	protein	transcription factor	fold_induction	human	0	0	NA	rna	mRNA	liver
ATG_M_19_TRANS	NA	NA	positive	inducible reporter	mRNA induction	microplate: 24-well plate	cell-based	cell-based	background control	ATG	regulation of transcription factor activity	cell line	NA	adherent	HepG2	1857	multiplexed	RT-PCR and Capillary electrophoresis	Fluorescence	Fluorescence intensity	0	none	background measurement	internal marker	0	NA	protein	transcription factor	fold_induction	human	0	0	NA	rna	mRNA	liver
ATG_M_32_CIS	NA	NA	positive	inducible reporter	mRNA induction	microplate: 24-well plate	cell-based	cell-based	background control	ATG	regulation of transcription factor activity	cell line	NA	adherent	HepG2	1857	multiplexed	RT-PCR and Capillary electrophoresis	Fluorescence	Fluorescence intensity	0	none	background measurement	internal marker	0	NA	protein	transcription factor	fold_induction	human	0	0	NA	rna	mRNA	liver
ATG_M_32_TRANS	NA	NA	positive	inducible reporter	mRNA induction	microplate: 24-well plate	cell-based	cell-based	background control	ATG	regulation of transcription factor activity	cell line	NA	adherent	HepG2	1857	multiplexed	RT-PCR and Capillary electrophoresis	Fluorescence	Fluorescence intensity	0	none	background measurement	internal marker	0	NA	protein	transcription factor	fold_induction	human	0	0	NA	rna	mRNA	liver
ATG_M_61_CIS	NA	NA	positive	inducible reporter	mRNA induction	microplate: 24-well plate	cell-based	cell-based	background control	ATG	regulation of transcription factor activity	cell line	NA	adherent	HepG2	1857	multiplexed	RT-PCR and Capillary electrophoresis	Fluorescence	Fluorescence intensity	0	none	background measurement	internal marker	0	NA	protein	transcription factor	fold_induction	human	0	0	NA	rna	mRNA	liver
ATG_M_61_TRANS	NA	NA	positive	inducible reporter	mRNA induction	microplate: 24-well plate	cell-based	cell-based	background control	ATG	regulation of transcription factor activity	cell line	NA	adherent	HepG2	1857	multiplexed	RT-PCR and Capillary electrophoresis	Fluorescence	Fluorescence intensity	0	none	background measurement	internal marker	0	NA	protein	transcription factor	fold_induction	human	0	0	NA	rna	mRNA	liver
ATG_TAL_CIS	NA	NA	positive	inducible reporter	mRNA induction	microplate: 24-well plate	cell-based	cell-based	background control	ATG	regulation of transcription factor activity	cell line	NA	adherent	HepG2	1857	multiplexed	RT-PCR and Capillary electrophoresis	Fluorescence	Fluorescence intensity	8	gain	background measurement	internal marker	0	NA	protein	transcription factor	fold_induction	human	0	0	NA	rna	mRNA	liver
ATG_TA_CIS	NA	NA	positive	inducible reporter	mRNA induction	microplate: 24-well plate	cell-based	cell-based	background control	ATG	regulation of transcription factor activity	cell line	NA	adherent	HepG2	1857	multiplexed	RT-PCR and Capillary electrophoresis	Fluorescence	Fluorescence intensity	18	gain	background measurement	internal marker	0	NA	protein	transcription factor	fold_induction	human	1	0	NA	rna	mRNA	liver
BSK_3C_Proliferation_down	NA	NA	negative	viability reporter	protein content	microplate: 96-well plate	cell-based	cell-based	viability	BSK	cell proliferation	primary cell	NA	NA	HUVEC	1058	multiplexed	Sulforhodamine staining	Spectrophotometry	Absorbance	432	both	cell cycle	proliferation	0	NA	cellular	cellular	fold_induction	human	41	0	NA	cellular	cellular	vascular
BSK_3C_Proliferation_up	NA	NA	positive	viability reporter	protein content	microplate: 96-well plate	cell-based	cell-based	viability	BSK	cell proliferation	primary cell	NA	NA	HUVEC	1058	multiplexed	Sulforhodamine staining	Spectrophotometry	Absorbance	31	both	cell cycle	proliferation	0	NA	cellular	cellular	fold_induction	human	3	0	NA	cellular	cellular	vascular
BSK_3C_SRB_down	NA	NA	negative	viability reporter	protein content	microplate: 96-well plate	cell-based	cell-based	viability	BSK	NA	primary cell	NA	NA	HUVEC	1058	multiplexed	Sulforhodamine staining	Spectrophotometry	Absorbance	303	both	cell cycle	cytotoxicity	0	NA	cellular	cellular	fold_induction	human	29	0	NA	protein	protein-unspecified	vascular
BSK_3C_SRB_up	NA	NA	positive	viability reporter	protein content	microplate: 96-well plate	cell-based	cell-based	viability	BSK	NA	primary cell	NA	NA	HUVEC	1058	multiplexed	Sulforhodamine staining	Spectrophotometry	Absorbance	7	both	cell cycle	cytotoxicity	0	NA	cellular	cellular	fold_induction	human	1	0	NA	protein	protein-unspecified	vascular
BSK_3C_Vis_down	NA	NA	negative	morphology reporter	cell phenotype	microplate: 96-well plate	cell-based	cell-based	signaling	BSK	cell morphology	primary cell	NA	NA	HUVEC	1058	multiplexed	light microscopy	Microscopy	Optical microsopy: Fluorescence microscopy	313	both	cell morphology	cell conformation	0	NA	cellular	cellular	fold_induction	human	30	0	NA	cellular	cellular	vascular
BSK_3C_Vis_up	NA	NA	positive	morphology reporter	cell phenotype	microplate: 96-well plate	cell-based	cell-based	signaling	BSK	cell morphology	primary cell	NA	NA	HUVEC	1058	multiplexed	light microscopy	Microscopy	Optical microsopy: Fluorescence microscopy	0	both	cell morphology	cell conformation	0	NA	cellular	cellular	fold_induction	human	0	0	NA	cellular	cellular	vascular
BSK_4H_SRB_down	NA	NA	negative	viability reporter	protein content	microplate: 96-well plate	cell-based	cell-based	viability	BSK	NA	primary cell	NA	NA	HUVEC	1058	multiplexed	Sulforhodamine staining	Spectrophotometry	Absorbance	243	both	cell cycle	cytotoxicity	0	NA	cellular	cellular	fold_induction	human	23	0	NA	protein	protein-unspecified	vascular
BSK_4H_SRB_up	NA	NA	positive	viability reporter	protein content	microplate: 96-well plate	cell-based	cell-based	viability	BSK	NA	primary cell	NA	NA	HUVEC	1058	multiplexed	Sulforhodamine staining	Spectrophotometry	Absorbance	12	both	cell cycle	cytotoxicity	0	NA	cellular	cellular	fold_induction	human	1	0	NA	protein	protein-unspecified	vascular
BSK_BE3C_SRB_down	NA	NA	negative	viability reporter	protein content	microplate: 96-well plate	cell-based	cell-based	viability	BSK	NA	primary cell	NA	NA	HBEC	1058	multiplexed	Sulforhodamine staining	Spectrophotometry	Absorbance	168	both	cell cycle	cytotoxicity	0	NA	cellular	cellular	fold_induction	human	16	0	NA	protein	protein-unspecified	lung
BSK_BE3C_SRB_up	NA	NA	positive	viability reporter	protein content	microplate: 96-well plate	cell-based	cell-based	viability	BSK	NA	primary cell	NA	NA	HBEC	1058	multiplexed	Sulforhodamine staining	Spectrophotometry	Absorbance	0	both	cell cycle	cytotoxicity	0	NA	cellular	cellular	fold_induction	human	0	0	NA	protein	protein-unspecified	lung
BSK_CASM3C_Proliferation_down	NA	NA	negative	viability reporter	protein content	microplate: 96-well plate	cell-based	cell-based	viability	BSK	cell proliferation	primary cell	NA	NA	HCAVSC	775	multiplexed	Sulforhodamine staining	Spectrophotometry	Absorbance	259	both	cell cycle	proliferation	0	NA	cellular	cellular	fold_induction	human	33	0	NA	cellular	cellular	vascular
BSK_CASM3C_Proliferation_up	NA	NA	positive	viability reporter	protein content	microplate: 96-well plate	cell-based	cell-based	viability	BSK	cell proliferation	primary cell	NA	NA	HCAVSC	775	multiplexed	Sulforhodamine staining	Spectrophotometry	Absorbance	20	both	cell cycle	proliferation	0	NA	cellular	cellular	fold_induction	human	3	0	NA	cellular	cellular	vascular
BSK_CASM3C_SRB_down	NA	NA	negative	viability reporter	protein content	microplate: 96-well plate	cell-based	cell-based	viability	BSK	NA	primary cell	NA	NA	HCAVSC	775	multiplexed	Sulforhodamine staining	Spectrophotometry	Absorbance	73	both	cell cycle	cytotoxicity	0	NA	cellular	cellular	fold_induction	human	9	0	NA	protein	protein-unspecified	vascular
BSK_CASM3C_SRB_up	NA	NA	positive	viability reporter	protein content	microplate: 96-well plate	cell-based	cell-based	viability	BSK	NA	primary cell	NA	NA	HCAVSC	775	multiplexed	Sulforhodamine staining	Spectrophotometry	Absorbance	0	both	cell cycle	cytotoxicity	0	NA	cellular	cellular	fold_induction	human	0	0	NA	protein	protein-unspecified	vascular
BSK_KF3CT_SRB_down	NA	NA	negative	viability reporter	protein content	microplate: 96-well plate	cell-based	cell-based	viability	BSK	NA	primary cell co-culture	NA	NA	HPK, HDF	1058	multiplexed	Sulforhodamine staining	Spectrophotometry	Absorbance	185	both	cell cycle	cytotoxicity	0	NA	cellular	cellular	fold_induction	human	17	0	NA	protein	protein-unspecified	skin
BSK_KF3CT_SRB_up	NA	NA	positive	viability reporter	protein content	microplate: 96-well plate	cell-based	cell-based	viability	BSK	NA	primary cell co-culture	NA	NA	HPK, HDF	1058	multiplexed	Sulforhodamine staining	Spectrophotometry	Absorbance	7	both	cell cycle	cytotoxicity	0	NA	cellular	cellular	fold_induction	human	1	0	NA	protein	protein-unspecified	skin
BSK_LPS_SRB_down	NA	NA	negative	viability reporter	protein content	microplate: 96-well plate	cell-based	cell-based	viability	BSK	NA	primary cell co-culture	NA	NA	HUVEC, PBMC	1058	multiplexed	Sulforhodamine staining	Spectrophotometry	Absorbance	265	both	cell cycle	cytotoxicity	0	NA	cellular	cellular	fold_induction	human	25	0	NA	protein	protein-unspecified	vascular
BSK_LPS_SRB_up	NA	NA	positive	viability reporter	protein content	microplate: 96-well plate	cell-based	cell-based	viability	BSK	NA	primary cell co-culture	NA	NA	HUVEC, PBMC	1058	multiplexed	Sulforhodamine staining	Spectrophotometry	Absorbance	8	both	cell cycle	cytotoxicity	0	NA	cellular	cellular	fold_induction	human	1	0	NA	protein	protein-unspecified	vascular
BSK_SAg_PBMCCytotoxicity_down	NA	NA	negative	binding reporter	immunoassay: elisa	microplate: 96-well plate	cell-based	cell-based	viability	BSK	cell death	primary cell co-culture	NA	NA	HUVEC, PBMC	1058	multiplexed	Alamar Blue Reduction	Fluorescence	Fluorescence intensity	268	both	cell cycle	cytotoxicity	0	NA	cellular	cellular	fold_induction	human	25	0	NA	cellular	cellular	vascular
BSK_SAg_PBMCCytotoxicity_up	NA	NA	positive	binding reporter	immunoassay: elisa	microplate: 96-well plate	cell-based	cell-based	viability	BSK	cell death	primary cell co-culture	NA	NA	HUVEC, PBMC	1058	multiplexed	Alamar Blue Reduction	Fluorescence	Fluorescence intensity	197	both	cell cycle	cytotoxicity	0	NA	cellular	cellular	fold_induction	human	19	0	NA	cellular	cellular	vascular
BSK_SAg_Proliferation_down	NA	NA	negative	viability reporter	protein content	microplate: 96-well plate	cell-based	cell-based	viability	BSK	cell proliferation	primary cell co-culture	NA	NA	HUVEC, PBMC	1058	multiplexed	Sulforhodamine staining	Spectrophotometry	Absorbance	416	both	cell cycle	proliferation	0	NA	cellular	cellular	fold_induction	human	39	0	NA	cellular	cellular	vascular
BSK_SAg_Proliferation_up	NA	NA	positive	viability reporter	protein content	microplate: 96-well plate	cell-based	cell-based	viability	BSK	cell proliferation	primary cell co-culture	NA	NA	HUVEC, PBMC	1058	multiplexed	Sulforhodamine staining	Spectrophotometry	Absorbance	16	both	cell cycle	proliferation	0	NA	cellular	cellular	fold_induction	human	2	0	NA	cellular	cellular	vascular
BSK_SAg_SRB_down	NA	NA	negative	viability reporter	protein content	microplate: 96-well plate	cell-based	cell-based	viability	BSK	NA	primary cell co-culture	NA	NA	HUVEC, PBMC	1058	multiplexed	Sulforhodamine staining	Spectrophotometry	Absorbance	262	both	cell cycle	cytotoxicity	0	NA	cellular	cellular	fold_induction	human	25	0	NA	protein	protein-unspecified	vascular
BSK_SAg_SRB_up	NA	NA	positive	viability reporter	protein content	microplate: 96-well plate	cell-based	cell-based	viability	BSK	NA	primary cell co-culture	NA	NA	HUVEC, PBMC	1058	multiplexed	Sulforhodamine staining	Spectrophotometry	Absorbance	5	both	cell cycle	cytotoxicity	0	NA	cellular	cellular	fold_induction	human	0	0	NA	protein	protein-unspecified	vascular
BSK_SM3C_Proliferation_down	NA	NA	negative	viability reporter	protein content	microplate: 96-well plate	cell-based	cell-based	viability	BSK	cell proliferation	primary cell co-culture	NA	NA	HUVEC, HVSMC	292	multiplexed	Sulforhodamine staining	Spectrophotometry	Absorbance	129	both	cell cycle	proliferation	0	NA	cellular	cellular	fold_induction	human	44	0	NA	cellular	cellular	vascular
BSK_SM3C_Proliferation_up	NA	NA	positive	viability reporter	protein content	microplate: 96-well plate	cell-based	cell-based	viability	BSK	cell proliferation	primary cell co-culture	NA	NA	HUVEC, HVSMC	292	multiplexed	Sulforhodamine staining	Spectrophotometry	Absorbance	22	both	cell cycle	proliferation	0	NA	cellular	cellular	fold_induction	human	8	0	NA	cellular	cellular	vascular
BSK_SM3C_SRB_down	NA	NA	negative	viability reporter	protein content	microplate: 96-well plate	cell-based	cell-based	viability	BSK	NA	primary cell co-culture	NA	NA	HUVEC, HVSMC	292	multiplexed	Sulforhodamine staining	Spectrophotometry	Absorbance	24	both	cell cycle	cytotoxicity	0	NA	cellular	cellular	fold_induction	human	8	0	NA	protein	protein-unspecified	vascular
BSK_SM3C_SRB_up	NA	NA	positive	viability reporter	protein content	microplate: 96-well plate	cell-based	cell-based	viability	BSK	NA	primary cell co-culture	NA	NA	HUVEC, HVSMC	292	multiplexed	Sulforhodamine staining	Spectrophotometry	Absorbance	0	both	cell cycle	cytotoxicity	0	NA	cellular	cellular	fold_induction	human	0	0	NA	protein	protein-unspecified	vascular
BSK_hDFCGF_Proliferation_down	NA	NA	negative	viability reporter	protein content	microplate: 96-well plate	cell-based	cell-based	viability	BSK	cell proliferation	primary cell	NA	NA	HDF	1058	multiplexed	Sulforhodamine staining	Spectrophotometry	Absorbance	453	both	cell cycle	proliferation	0	NA	cellular	cellular	fold_induction	human	43	0	NA	cellular	cellular	skin
BSK_hDFCGF_Proliferation_up	NA	NA	positive	viability reporter	protein content	microplate: 96-well plate	cell-based	cell-based	viability	BSK	cell proliferation	primary cell	NA	NA	HDF	1058	multiplexed	Sulforhodamine staining	Spectrophotometry	Absorbance	39	both	cell cycle	proliferation	0	NA	cellular	cellular	fold_induction	human	4	0	NA	cellular	cellular	skin
BSK_hDFCGF_SRB_down	NA	NA	negative	viability reporter	protein content	microplate: 96-well plate	cell-based	cell-based	viability	BSK	NA	primary cell	NA	NA	HDF	1058	multiplexed	Sulforhodamine staining	Spectrophotometry	Absorbance	213	both	cell cycle	cytotoxicity	0	NA	cellular	cellular	fold_induction	human	20	0	NA	protein	protein-unspecified	skin
BSK_hDFCGF_SRB_up	NA	NA	positive	viability reporter	protein content	microplate: 96-well plate	cell-based	cell-based	viability	BSK	NA	primary cell	NA	NA	HDF	1058	multiplexed	Sulforhodamine staining	Spectrophotometry	Absorbance	5	both	cell cycle	cytotoxicity	0	NA	cellular	cellular	fold_induction	human	0	0	NA	protein	protein-unspecified	skin
NVS_ENZ_rabI2C	Maoa; Maob	monoamine oxidase A; monoamine oxidase B	positive	enzyme reporter	enzyme activity	microplate: 48-well plate	biochemical	protein single	enzyme activity	NVS	receptor binding	tissue-based cell-free	Rabbit brain membranes	NA	NA	1059	single	Filter-based radiodetection	Radiometry	Scintillation counting	17	loss	misc protein	imidazoline receptor	0	NA	protein	receptor	percent_activity	rabbit	2	0	NA	protein	receptor	brain
NVS_ENZ_rabI2C_Activator	Maoa; Maob	monoamine oxidase A; monoamine oxidase B	negative	enzyme reporter	enzyme activity	microplate: 48-well plate	biochemical	protein single	enzyme activity	NVS	receptor binding	tissue-based cell-free	Rabbit brain membranes	NA	NA	1059	single	Filter-based radiodetection	Radiometry	Scintillation counting	0	loss	misc protein	imidazoline receptor	0	NA	protein	receptor	percent_activity	rabbit	0	0	NA	protein	receptor	brain
Tox21_AR_BLA_Antagonist_viability	NA	NA	positive	viability reporter	atp content	microplate: 1536-well plate	cell-based	cell-based	viability	Tox21	regulation of gene expression	cell line	NA	adherent	HEK293T	1858	single	GAL4 b-lactamase reporter gene	Fluorescence	Fluorescence intensity	207	loss	cell cycle	cytotoxicity	0	NA	cellular	cellular	percent_activity	human	11	0	NA	chemical	ATP	kidney
Tox21_AR_LUC_MDAKB2_Antagonist_viability	NA	NA	positive	viability reporter	atp content	microplate: 1536-well plate	cell-based	cell-based	viability	Tox21	regulation of gene expression	cell line	NA	adherent	MDA-kb2	1858	single	Luciferase-coupled ATP quantitation	Luminescence	Bioluminescence	291	loss	cell cycle	cytotoxicity	0	NA	cellular	cellular	percent_activity	human	16	0	NA	chemical	ATP	breast
Tox21_AhR_viability	NA	NA	positive	viability reporter	atp content	microplate: 1536-well plate	cell-based	cell-based	viability	Tox21	regulation of gene expression	cell line	NA	adherent	HepG2	1858	single	Luciferase-coupled ATP quantitation	Luminescence	Bioluminescence	319	loss	cell cycle	cytotoxicity	0	NA	cellular	cellular	percent_activity	human	17	0	NA	chemical	ATP	liver
Tox21_Aromatase_Inhibition_viability	NA	NA	positive	viability reporter	atp content	microplate: 1536-well plate	cell-based	cell-based	viability	Tox21	regulation of gene expression	cell line	NA	adherent	MCF-7	1858	single	Luciferase-coupled ATP quantitation	Luminescence	Bioluminescence	303	loss	cell cycle	cytotoxicity	0	NA	cellular	cellular	percent_activity	human	16	0	NA	chemical	ATP	breast
Tox21_AutoFluor_HEK293_Cell_red	NA	NA	positive	background reporter	artifact detection	microplate: 1536-well plate	cell-based	cell-based	background control	Tox21	NA	cell line	NA	adherent	HEK293T	1858	single	Autofluorescence	Fluorescence	Fluorescence intensity	7	none	background measurement	artifact fluorescence	0	NA	chemical	physical feature	percent_activity	human	0	0	NA	chemical	physical feature	kidney
Tox21_AutoFluor_HEK293_Media_blue	NA	NA	positive	background reporter	artifact detection	microplate: 1536-well plate	cell-based	cell-based	background control	Tox21	NA	cell line	NA	adherent	HEK293T	1858	single	Autofluorescence	Fluorescence	Fluorescence intensity	16	none	background measurement	artifact fluorescence	0	NA	chemical	physical feature	percent_activity	human	1	0	NA	chemical	physical feature	kidney
Tox21_AutoFluor_HEK293_Media_green	NA	NA	positive	background reporter	artifact detection	microplate: 1536-well plate	cell-based	cell-based	background control	Tox21	NA	cell line	NA	adherent	HEK293T	1858	single	Autofluorescence	Fluorescence	Fluorescence intensity	5	none	background measurement	artifact fluorescence	0	NA	chemical	physical feature	percent_activity	human	0	0	NA	chemical	physical feature	kidney
Tox21_AutoFluor_HEK293_Media_red	NA	NA	positive	background reporter	artifact detection	microplate: 1536-well plate	cell-based	cell-based	background control	Tox21	NA	cell line	NA	adherent	HEK293T	1858	single	Autofluorescence	Fluorescence	Fluorescence intensity	7	none	background measurement	artifact fluorescence	0	NA	chemical	physical feature	percent_activity	human	0	0	NA	chemical	physical feature	kidney
Tox21_AutoFluor_HEPG2_Cell_blue	NA	NA	positive	background reporter	artifact detection	microplate: 1536-well plate	cell-based	cell-based	background control	Tox21	NA	cell line	NA	adherent	HepG2	1858	single	Autofluorescence	Fluorescence	Fluorescence intensity	18	none	background measurement	artifact fluorescence	0	NA	chemical	physical feature	percent_activity	human	1	0	NA	chemical	physical feature	liver
Tox21_AutoFluor_HEPG2_Cell_green	NA	NA	positive	background reporter	artifact detection	microplate: 1536-well plate	cell-based	cell-based	background control	Tox21	NA	cell line	NA	adherent	HepG2	1858	single	Autofluorescence	Fluorescence	Fluorescence intensity	6	none	background measurement	artifact fluorescence	0	NA	chemical	physical feature	percent_activity	human	0	0	NA	chemical	physical feature	liver
Tox21_AutoFluor_HEPG2_Cell_red	NA	NA	positive	background reporter	artifact detection	microplate: 1536-well plate	cell-based	cell-based	background control	Tox21	NA	cell line	NA	adherent	HepG2	1858	single	Autofluorescence	Fluorescence	Fluorescence intensity	6	none	background measurement	artifact fluorescence	0	NA	chemical	physical feature	percent_activity	human	0	0	NA	chemical	physical feature	liver
Tox21_AutoFluor_HEPG2_Media_blue	NA	NA	positive	background reporter	artifact detection	microplate: 1536-well plate	cell-based	cell-based	background control	Tox21	NA	cell line	NA	adherent	HepG2	1858	single	Autofluorescence	Fluorescence	Fluorescence intensity	15	none	background measurement	artifact fluorescence	0	NA	chemical	physical feature	percent_activity	human	1	0	NA	chemical	physical feature	liver
Tox21_AutoFluor_HEPG2_Media_green	NA	NA	positive	background reporter	artifact detection	microplate: 1536-well plate	cell-based	cell-based	background control	Tox21	NA	cell line	NA	adherent	HepG2	1858	single	Autofluorescence	Fluorescence	Fluorescence intensity	6	none	background measurement	artifact fluorescence	0	NA	chemical	physical feature	percent_activity	human	0	0	NA	chemical	physical feature	liver
Tox21_AutoFluor_HEPG2_Media_red	NA	NA	positive	background reporter	artifact detection	microplate: 1536-well plate	cell-based	cell-based	background control	Tox21	NA	cell line	NA	adherent	HepG2	1858	single	Autofluorescence	Fluorescence	Fluorescence intensity	6	none	background measurement	artifact fluorescence	0	NA	chemical	physical feature	percent_activity	human	0	0	NA	chemical	physical feature	liver
Tox21_ELG1_LUC_Agonist_viability	NA	NA	positive	viability reporter	atp content	microplate: 1536-well plate	cell-based	cell-based	viability	Tox21	regulation of gene expression	cell line	NA	adherent	HEK293T	1858	single	Luciferase-coupled ATP quantitation	Luminescence	Bioluminescence	287	loss	cell cycle	cytotoxicity	0	NA	cellular	cellular	percent_activity	human	15	0	NA	chemical	ATP	kidney
Tox21_ERa_BLA_Antagonist_viability	NA	NA	positive	viability reporter	atp content	microplate: 1536-well plate	cell-based	cell-based	viability	Tox21	regulation of gene expression	cell line	NA	adherent	HEK293T	1858	single	Luciferase-coupled ATP quantitation	Luminescence	Bioluminescence	97	loss	cell cycle	cytotoxicity	0	NA	cellular	cellular	percent_activity	human	5	0	NA	chemical	ATP	kidney
Tox21_ERa_LUC_BG1_Antagonist_viability	NA	NA	positive	viability reporter	atp content	microplate: 1536-well plate	cell-based	cell-based	viability	Tox21	regulation of gene expression	cell line	NA	adherent	BG1	1858	single	Luciferase-coupled ATP quantitation	Luminescence	Bioluminescence	292	loss	cell cycle	cytotoxicity	0	NA	cellular	cellular	percent_activity	human	16	0	NA	chemical	ATP	ovary
Tox21_GR_BLA_Antagonist_viability	NA	NA	positive	viability reporter	atp content	microplate: 1536-well plate	cell-based	cell-based	viability	Tox21	regulation of gene expression	cell line	NA	adherent	HeLa	1858	single	GAL4 b-lactamase reporter gene	Fluorescence	Fluorescence intensity	187	loss	cell cycle	cytotoxicity	0	NA	cellular	cellular	percent_activity	human	10	0	NA	chemical	ATP	cervix
Tox21_MitochondrialToxicity_ratio	NA	NA	positive	membrane potential reporter	dye binding	microplate: 1536-well plate	cell-based	cell-based	signaling	Tox21	mitochondrial depolarization	cell line	NA	adherent	HepG2	1858	single	homogenous mitochondrial membrane potential assay	Fluorescence	Fluorescence intensity	385	gain	cell morphology	organelle conformation	0	NA	cellular	mitochondria	percent_activity	human	21	0	NA	cellular	mitochondria	liver
Tox21_MitochondrialToxicity_viability	NA	NA	positive	viability reporter	atp content	microplate: 1536-well plate	cell-based	cell-based	viability	Tox21	regulation of catalytic activity	cell line	NA	adherent	HepG2	1858	single	Luciferase-coupled ATP quantitation	Luminescence	Bioluminescence	126	loss	cell cycle	cytotoxicity	0	NA	cellular	cellular	percent_activity	human	7	0	NA	chemical	ATP	liver
Tox21_TR_LUC_GH3_Antagonist_viability	NA	NA	positive	viability reporter	atp content	microplate: 1536-well plate	cell-based	cell-based	viability	Tox21	regulation of catalytic activity	cell line	NA	adherent	GH3	1858	single	Luciferase-coupled ATP quantitation	Luminescence	Bioluminescence	486	loss	cell cycle	cytotoxicity	0	NA	cellular	cellular	percent_activity	rat	26	0	NA	chemical	ATP	pituitary gland
NVS_ENZ_hNEK2	NEK2	NIMA-related kinase 2	positive	enzyme reporter	enzyme activity	microplate: 384-well plate	biochemical	protein single	enzyme activity	NVS	regulation of catalytic activity	cell-free	NA	NA	NA	1059	single	Fluorescence and electrophoretic mobility shift	Fluorescence	Fluorescence intensity	5	loss	kinase	serine/threonine kinase	4751	NEK2	protein	enzyme	percent_activity	human	0	4751	NEK2	protein	enzyme	NA
NVS_ENZ_hNEK2_Activator	NEK2	NIMA-related kinase 2	negative	enzyme reporter	enzyme activity	microplate: 384-well plate	biochemical	protein single	enzyme activity	NVS	regulation of catalytic activity	cell-free	NA	NA	NA	1059	single	Fluorescence and electrophoretic mobility shift	Fluorescence	Fluorescence intensity	3	loss	kinase	serine/threonine kinase	4751	NEK2	protein	enzyme	percent_activity	human	0	4751	NEK2	protein	enzyme	NA
ATG_NRF2_ARE_CIS	NFE2L2	nuclear factor (erythroid-derived 2)-like 2	positive	inducible reporter	mRNA induction	microplate: 24-well plate	cell-based	cell-based	reporter gene	ATG	regulation of transcription factor activity	cell line	NA	adherent	HepG2	1857	multiplexed	RT-PCR and Capillary electrophoresis	Fluorescence	Fluorescence intensity	635	gain	dna binding	basic leucine zipper	4780	NFE2L2	protein	transcription factor	fold_induction	human	34	4780	NFE2L2	rna	mRNA	liver
ATG_NFI_CIS	NFIA	nuclear factor I/A	positive	inducible reporter	mRNA induction	microplate: 24-well plate	cell-based	cell-based	reporter gene	ATG	regulation of transcription factor activity	cell line	NA	adherent	HepG2	1857	multiplexed	RT-PCR and Capillary electrophoresis	Fluorescence	Fluorescence intensity	2	gain	dna binding	non-basic leucine zipper	4774	NFIA	protein	transcription factor	fold_induction	human	0	4774	NFIA	rna	mRNA	liver
ATG_NF_kB_CIS	NFKB1	nuclear factor of kappa light polypeptide gene enhancer in B-cells 1	positive	inducible reporter	mRNA induction	microplate: 24-well plate	cell-based	cell-based	reporter gene	ATG	regulation of transcription factor activity	cell line	NA	adherent	HepG2	1857	multiplexed	RT-PCR and Capillary electrophoresis	Fluorescence	Fluorescence intensity	6	gain	dna binding	NF-kappa B	4790	NFKB1	protein	transcription factor	fold_induction	human	0	4790	NFKB1	rna	mRNA	liver
NVS_ENZ_rCNOS	Nos1	nitric oxide synthase 1 (neuronal)	positive	enzyme reporter	enzyme activity	microplate: 96-well plate	biochemical	protein single	enzyme activity	NVS	receptor binding	tissue-based cell-free	Rat brain membranes	NA	NA	1059	single	Filter-based radiodetection	Radiometry	Scintillation counting	10	loss	reductase	nitric oxide synthase	24598	Nos1	protein	enzyme	percent_activity	rat	1	24598	Nos1	protein	enzyme	brain
NVS_ENZ_rCNOS_Activator	Nos1	nitric oxide synthase 1 (neuronal)	negative	enzyme reporter	enzyme activity	microplate: 96-well plate	biochemical	protein single	enzyme activity	NVS	receptor binding	tissue-based cell-free	Rat brain membranes	NA	NA	1059	single	Filter-based radiodetection	Radiometry	Scintillation counting	0	loss	reductase	nitric oxide synthase	24598	Nos1	protein	enzyme	percent_activity	rat	0	24598	Nos1	protein	enzyme	brain
NVS_GPCR_gANPA	Nppa	natriuretic peptide precursor A	positive	binding reporter	radioligand binding	microplate: 96-well plate	biochemical	protein single	binding	NVS	receptor binding	tissue-based cell-free	Guinea pig cerebellar membranes	NA	NA	1059	single	Filter-based radiodetection	Radiometry	Scintillation counting	1	loss	lyase	guanylyl cyclase	100135578	Nppa	protein	receptor	percent_activity	guinea pig	0	100135578	Nppa	protein	receptor	brain
NVS_GPCR_bNPY_NonSelective	NPY	neuropeptide Y	positive	binding reporter	radioligand binding	microplate: 96-well plate	biochemical	protein single	binding	NVS	receptor binding	tissue-based cell-free	Bovine hippocampal membranes	NA	NA	1059	single	Filter-based radiodetection	Radiometry	Scintillation counting	12	loss	gpcr	rhodopsin-like receptor	504216	NPY	protein	receptor	percent_activity	bovine	1	504216	NPY	protein	receptor	brain
NVS_GPCR_hNPY1	NPY1R	neuropeptide Y receptor Y1	positive	binding reporter	radioligand binding	microplate: 96-well plate	biochemical	protein single	binding	NVS	receptor binding	cell-free	SK-N-MC	NA	NA	1059	single	Filter-based radiodetection	Radiometry	Scintillation counting	20	loss	gpcr	rhodopsin-like receptor	4886	NPY1R	protein	receptor	percent_activity	human	2	4886	NPY1R	protein	receptor	NA
NVS_GPCR_hNPY2	NPY2R	neuropeptide Y receptor Y2	positive	binding reporter	radioligand binding	microplate: 96-well plate	biochemical	protein single	binding	NVS	receptor binding	cell-free	SK-N-MC	NA	NA	1059	single	Filter-based radiodetection	Radiometry	Scintillation counting	11	loss	gpcr	rhodopsin-like receptor	4887	NPY2R	protein	receptor	percent_activity	human	1	4887	NPY2R	protein	receptor	NA
ATG_LXRb_TRANS	NR1H2	nuclear receptor subfamily 1, group H, member 2(Liver X receptor beta)	positive	inducible reporter	mRNA induction	microplate: 24-well plate	cell-based	cell-based	reporter gene	ATG	regulation of transcription factor activity	cell line	NA	adherent	HepG2	1857	multiplexed	RT-PCR and Capillary electrophoresis	Fluorescence	Fluorescence intensity	33	gain	nuclear receptor	non-steroidal	7376	NR1H2	protein	transcription factor	fold_induction	human	2	7376	NR1H2	rna	mRNA	liver
ATG_LXRa_TRANS	NR1H3	nuclear receptor subfamily 1, group H, member 3(Liver X receptor alpha)	positive	inducible reporter	mRNA induction	microplate: 24-well plate	cell-based	cell-based	reporter gene	ATG	regulation of transcription factor activity	cell line	NA	adherent	HepG2	1857	multiplexed	RT-PCR and Capillary electrophoresis	Fluorescence	Fluorescence intensity	59	gain	nuclear receptor	non-steroidal	10062	NR1H3	protein	transcription factor	fold_induction	human	3	10062	NR1H3	rna	mRNA	liver
ATG_DR4_LXR_CIS	NR1H3;NR1H2	nuclear receptor subfamily 1, group H, member 3 (liver X receptor alpha); nuclear receptor subfamily 1, group H, member 2 (liver X receptor beta)	positive	inducible reporter	mRNA induction	microplate: 24-well plate	cell-based	cell-based	reporter gene	ATG	regulation of transcription factor activity	cell line	NA	adherent	HepG2	1857	multiplexed	RT-PCR and Capillary electrophoresis	Fluorescence	Fluorescence intensity	7	gain	nuclear receptor	non-steroidal	10062;7376	NR1H3;NR1H2	protein	transcription factor	fold_induction	human	0	10062;7376	NR1H3;NR1H2	rna	mRNA	liver
ATG_FXR_TRANS	NR1H4	nuclear receptor subfamily 1, group H, member 4 (Farnesoid X Receptor)	positive	inducible reporter	mRNA induction	microplate: 24-well plate	cell-based	cell-based	reporter gene	ATG	regulation of transcription factor activity	cell line	NA	adherent	HepG2	1857	multiplexed	RT-PCR and Capillary electrophoresis	Fluorescence	Fluorescence intensity	21	gain	nuclear receptor	non-steroidal	9971	NR1H4	protein	transcription factor	fold_induction	human	1	9971	NR1H4	rna	mRNA	liver
ATG_IR1_CIS	NR1H4	nuclear receptor subfamily 1, group H, member 4 (Farnesoid X Receptor)	positive	inducible reporter	mRNA induction	microplate: 24-well plate	cell-based	cell-based	reporter gene	ATG	regulation of transcription factor activity	cell line	NA	adherent	HepG2	1857	multiplexed	RT-PCR and Capillary electrophoresis	Fluorescence	Fluorescence intensity	8	gain	nuclear receptor	non-steroidal	9971	NR1H4	protein	transcription factor	fold_induction	human	0	9971	NR1H4	rna	mRNA	liver
NVS_NR_hFXR_Agonist	NR1H4	nuclear receptor subfamily 1, group H, member 4 (Farnesoid X Receptor)	positive	binding reporter	fret	microplate: 384-well plate	biochemical	protein single	binding	NVS	receptor binding	cell-free	NA	NA	NA	1858	single	TR-FRET	Fluorescence	FRET: TR-FRET	18	loss	nuclear receptor	non-steroidal	9971	NR1H4	protein	receptor	percent_activity	human	1	9971	NR1H4	protein	receptor	NA
NVS_NR_hFXR_Antagonist	NR1H4	nuclear receptor subfamily 1, group H, member 4 (Farnesoid X Receptor)	positive	binding reporter	fret	microplate: 384-well plate	biochemical	protein single	binding	NVS	receptor binding	cell-free	NA	NA	NA	1059	single	TR-FRET	Fluorescence	FRET: TR-FRET	32	loss	nuclear receptor	non-steroidal	9971	NR1H4	protein	receptor	percent_activity	human	3	9971	NR1H4	protein	receptor	NA
ATG_VDRE_CIS	NR1I1	vitamin D (1,25- dihydroxyvitamin D3) receptor	positive	inducible reporter	mRNA induction	microplate: 24-well plate	cell-based	cell-based	reporter gene	ATG	regulation of transcription factor activity	cell line	NA	adherent	HepG2	1857	multiplexed	RT-PCR and Capillary electrophoresis	Fluorescence	Fluorescence intensity	198	gain	nuclear receptor	non-steroidal	7421	NR1I1	protein	transcription factor	fold_induction	human	11	7421	NR1I1	rna	mRNA	liver
ATG_VDR_TRANS	NR1I1	vitamin D (1,25- dihydroxyvitamin D3) receptor	positive	inducible reporter	mRNA induction	microplate: 24-well plate	cell-based	cell-based	reporter gene	ATG	regulation of transcription factor activity	cell line	NA	adherent	HepG2	1857	multiplexed	RT-PCR and Capillary electrophoresis	Fluorescence	Fluorescence intensity	11	gain	nuclear receptor	non-steroidal	7421	NR1I1	protein	transcription factor	fold_induction	human	1	7421	NR1I1	rna	mRNA	liver
ATG_PXRE_CIS	NR1I2	nuclear receptor subfamily 1, group I, member 2(Pregnane X Receptor)	positive	inducible reporter	mRNA induction	microplate: 24-well plate	cell-based	cell-based	reporter gene	ATG	regulation of transcription factor activity	cell line	NA	adherent	HepG2	1857	multiplexed	RT-PCR and Capillary electrophoresis	Fluorescence	Fluorescence intensity	708	gain	nuclear receptor	non-steroidal	8856	NR1I2	protein	transcription factor	fold_induction	human	38	8856	NR1I2	rna	mRNA	liver
ATG_PXR_TRANS	NR1I2	nuclear receptor subfamily 1, group I, member 2(Pregnane X Receptor)	positive	inducible reporter	mRNA induction	microplate: 24-well plate	cell-based	cell-based	reporter gene	ATG	regulation of transcription factor activity	cell line	NA	adherent	HepG2	1857	multiplexed	RT-PCR and Capillary electrophoresis	Fluorescence	Fluorescence intensity	599	gain	nuclear receptor	non-steroidal	8856	NR1I2	protein	transcription factor	fold_induction	human	32	8856	NR1I2	rna	mRNA	liver
NVS_NR_hPXR	NR1I2	nuclear receptor subfamily 1, group I, member 2(Pregnane X Receptor)	positive	binding reporter	fret	microplate: 384-well plate	biochemical	protein single	binding	NVS	receptor binding	cell-free	NA	NA	NA	1816	single	TR-FRET	Fluorescence	FRET: TR-FRET	254	loss	nuclear receptor	non-steroidal	8856	NR1I2	protein	receptor	percent_activity	human	14	8856	NR1I2	protein	receptor	NA
ATG_CAR_TRANS	NR1I3	nuclear receptor subfamily 1, group I, member 3 (Constitutive Androstane Receptor)	positive	inducible reporter	mRNA induction	microplate: 24-well plate	cell-based	cell-based	reporter gene	ATG	regulation of transcription factor activity	cell line	NA	adherent	HepG2	1857	multiplexed	RT-PCR and Capillary electrophoresis	Fluorescence	Fluorescence intensity	22	gain	nuclear receptor	non-steroidal	9970	NR1I3	protein	transcription factor	fold_induction	human	1	9970	NR1I3	rna	mRNA	liver
ATG_PBREM_CIS	NR1I3	nuclear receptor subfamily 1, group I, member 3	positive	inducible reporter	mRNA induction	microplate: 24-well plate	cell-based	cell-based	reporter gene	ATG	regulation of transcription factor activity	cell line	NA	adherent	HepG2	1857	multiplexed	RT-PCR and Capillary electrophoresis	Fluorescence	Fluorescence intensity	4	gain	nuclear receptor	non-steroidal	9970	NR1I3	protein	transcription factor	fold_induction	human	0	9970	NR1I3	rna	mRNA	liver
NVS_NR_hCAR_Agonist	NR1I3	nuclear receptor subfamily 1, group I, member 3 (Constitutive Androstane Receptor)	positive	binding reporter	fret	microplate: 384-well plate	biochemical	protein single	binding	NVS	receptor binding	cell-free	NA	NA	NA	775	single	TR-FRET	Fluorescence	FRET: TR-FRET	1	loss	nuclear receptor	non-steroidal	9970	NR1I3	protein	receptor	percent_activity	human	0	9970	NR1I3	protein	receptor	NA
NVS_NR_hCAR_Antagonist	NR1I3	nuclear receptor subfamily 1, group I, member 3 (CAR receptor)	positive	binding reporter	fret	microplate: 384-well plate	biochemical	protein single	binding	NVS	receptor binding	cell-free	NA	NA	NA	1059	single	TR-FRET	Fluorescence	FRET: TR-FRET	35	loss	nuclear receptor	non-steroidal	9970	NR1I3	protein	receptor	percent_activity	human	3	9970	NR1I3	protein	receptor	NA
ATG_GRE_CIS	NR3C1	nuclear receptor subfamily 3, group C, member 1 (glucocorticoid receptor)	positive	inducible reporter	mRNA induction	microplate: 24-well plate	cell-based	cell-based	reporter gene	ATG	regulation of transcription factor activity	cell line	NA	adherent	HepG2	1857	multiplexed	RT-PCR and Capillary electrophoresis	Fluorescence	Fluorescence intensity	1	gain	nuclear receptor	non-steroidal	2908	NR3C1	protein	transcription factor	fold_induction	human	0	2908	NR3C1	rna	mRNA	liver
ATG_GR_TRANS	NR3C1	nuclear receptor subfamily 3, group C, member 1 (glucocorticoid receptor)	positive	inducible reporter	mRNA induction	microplate: 24-well plate	cell-based	cell-based	reporter gene	ATG	regulation of transcription factor activity	cell line	NA	adherent	HepG2	1857	multiplexed	RT-PCR and Capillary electrophoresis	Fluorescence	Fluorescence intensity	20	gain	nuclear receptor	non-steroidal	2908	NR3C1	protein	transcription factor	fold_induction	human	1	2908	NR3C1	rna	mRNA	liver
NVS_NR_hGR	NR3C1	nuclear receptor subfamily 3, group C, member 1 (glucocorticoid receptor)	positive	binding reporter	radioligand binding	microplate: 96-well plate	biochemical	protein single	binding	NVS	receptor binding	cell-free	NA	NA	NA	1858	single	Filter-based radiodetection	Radiometry	Scintillation counting	95	loss	nuclear receptor	non-steroidal	2908	NR3C1	protein	receptor	percent_activity	human	5	2908	NR3C1	protein	receptor	NA
Tox21_GR_BLA_Agonist_ratio	NR3C1	nuclear receptor subfamily 3, group C, member 1 (glucocorticoid receptor)	positive	inducible reporter	beta lactamase induction	microplate: 1536-well plate	cell-based	cell-based	reporter gene	Tox21	regulation of gene expression	cell line	NA	adherent	HeLa	1858	single	GAL4 b-lactamase reporter gene	Fluorescence	Fluorescence intensity	166	gain	nuclear receptor	non-steroidal	2908	NR3C1	protein	receptor	percent_activity	human	9	2908	NR3C1	protein	receptor	cervix
Tox21_GR_BLA_Antagonist_ratio	NR3C1	nuclear receptor subfamily 3, group C, member 1 (glucocorticoid receptor)	positive	inducible reporter	beta lactamase induction	microplate: 1536-well plate	cell-based	cell-based	reporter gene	Tox21	regulation of gene expression	cell line	NA	adherent	HeLa	1858	single	GAL4 b-lactamase reporter gene	Fluorescence	Fluorescence intensity	49	loss	nuclear receptor	non-steroidal	2908	NR3C1	protein	receptor	percent_activity	human	3	2908	NR3C1	protein	receptor	cervix
NVS_NR_rMR	Nr3c2	nuclear receptor subfamily 3, group C, member 2 (mineralocorticoid receptor)	positive	binding reporter	radioligand binding	microplate: 96-well plate	biochemical	protein single	binding	NVS	receptor binding	tissue-based cell-free	Adrenalectomized rat brain supernatant	NA	NA	1858	single	Lysate-based radiodetection	Radiometry	Scintillation counting	28	loss	nuclear receptor	non-steroidal	25672	Nr3c2	protein	receptor	percent_activity	rat	2	25672	Nr3c2	protein	receptor	brain
ATG_NURR1_TRANS	NR4A2	nuclear receptor subfamily 4, group A, member 2 (NGFI-B/nur77 beta-type transcription factor homolog)	positive	inducible reporter	mRNA induction	microplate: 24-well plate	cell-based	cell-based	reporter gene	ATG	regulation of transcription factor activity	cell line	NA	adherent	HepG2	1857	multiplexed	RT-PCR and Capillary electrophoresis	Fluorescence	Fluorescence intensity	38	gain	nuclear receptor	non-steroidal	4929	NR4A2	protein	transcription factor	fold_induction	human	2	4929	NR4A2	rna	mRNA	liver
OT_NURR1_NURR1RXRa_0480	RXRA	nuclear receptor subfamily 4, group A, member 2 (member of the steroid-thyroid hormone-retinoid receptor superfamily); retinoid X receptor, alpha	positive	binding reporter	protein fragment complementation assay	microplate: 384-well plate	cell-based	cell-based	binding	OT	protein stabilization	cell line	NA	adherent	HEK293T	1854	single	Protein-fragment Complementation	Fluorescence	Fluorescence intensity	147	gain	nuclear receptor	non-steroidal	6256	RXRA	pathway	pathway-specified	percent_activity	human	8	4929;6256	NR4A2;RXRA	protein	receptor	kidney
OT_NURR1_NURR1RXRa_1440	RXRA	nuclear receptor subfamily 4, group A, member 2 (member of the steroid-thyroid hormone-retinoid receptor superfamily); retinoid X receptor, alpha	positive	binding reporter	protein fragment complementation assay	microplate: 384-well plate	cell-based	cell-based	binding	OT	protein stabilization	cell line	NA	adherent	HEK293T	1854	single	Protein-fragment Complementation	Fluorescence	Fluorescence intensity	86	gain	nuclear receptor	non-steroidal	6256	RXRA	pathway	pathway-specified	percent_activity	human	5	4929;6256	NR4A2;RXRA	protein	receptor	kidney
ATG_NRF1_CIS	NRF1	nuclear respiratory factor 1	positive	inducible reporter	mRNA induction	microplate: 24-well plate	cell-based	cell-based	reporter gene	ATG	regulation of transcription factor activity	cell line	NA	adherent	HepG2	1857	multiplexed	RT-PCR and Capillary electrophoresis	Fluorescence	Fluorescence intensity	0	gain	dna binding	basic leucine zipper	4899	NRF1	protein	transcription factor	fold_induction	human	0	4899	NRF1	rna	mRNA	liver
NVS_ENZ_hTrkA	NTRK1	neurotrophic tyrosine kinase, receptor, type 1	positive	enzyme reporter	enzyme activity	microplate: 384-well plate	biochemical	protein single	enzyme activity	NVS	regulation of catalytic activity	cell-free	NA	NA	NA	1059	single	Fluorescence and electrophoretic mobility shift	Fluorescence	Fluorescence intensity	7	loss	kinase	receptor tyrosine kinase	4914	NTRK1	protein	receptor	percent_activity	human	1	4914	NTRK1	protein	receptor	NA
NVS_ENZ_hTrkA_Activator	NTRK1	neurotrophic tyrosine kinase, receptor, type 1	negative	enzyme reporter	enzyme activity	microplate: 384-well plate	biochemical	protein single	enzyme activity	NVS	regulation of catalytic activity	cell-free	NA	NA	NA	1059	single	Fluorescence and electrophoretic mobility shift	Fluorescence	Fluorescence intensity	1	loss	kinase	receptor tyrosine kinase	4914	NTRK1	protein	receptor	percent_activity	human	0	4914	NTRK1	protein	receptor	NA
NVS_GPCR_hNTS	NTSR1	neurotensin receptor 1 (high affinity)	positive	binding reporter	radioligand binding	microplate: 96-well plate	biochemical	protein single	binding	NVS	receptor binding	cell-free	CHO	NA	NA	1059	single	Filter-based radiodetection	Radiometry	Scintillation counting	5	loss	gpcr	rhodopsin-like receptor	4923	NTSR1	protein	receptor	percent_activity	human	0	4923	NTSR1	protein	receptor	NA
NVS_GPCR_rNTS	Ntsr1	neurotensin receptor 1	positive	binding reporter	radioligand binding	microplate: 48-well plate	biochemical	protein single	binding	NVS	receptor binding	tissue-based cell-free	Rat forebrain membranes	NA	NA	1059	single	Filter-based radiodetection	Radiometry	Scintillation counting	0	loss	gpcr	rhodopsin-like receptor	366274	Ntsr1	protein	receptor	percent_activity	rat	0	366274	Ntsr1	protein	receptor	brain
ATG_HNF6_CIS	ONECUT1	one cut domain, family member 1	positive	inducible reporter	mRNA induction	microplate: 24-well plate	cell-based	cell-based	reporter gene	ATG	regulation of transcription factor activity	cell line	NA	adherent	HepG2	1857	multiplexed	RT-PCR and Capillary electrophoresis	Fluorescence	Fluorescence intensity	1	gain	dna binding	non-basic leucine zipper	3175	ONECUT1	protein	transcription factor	fold_induction	human	0	3175	ONECUT1	rna	mRNA	liver
NVS_GPCR_hOpiate_D1	OPRD1	opioid receptor, delta 1	positive	binding reporter	radioligand binding	microplate: 96-well plate	biochemical	protein single	binding	NVS	receptor binding	cell-free	CHO	NA	NA	1059	single	Filter-based radiodetection	Radiometry	Scintillation counting	47	loss	gpcr	rhodopsin-like receptor	4985	OPRD1	protein	receptor	percent_activity	human	4	4985	OPRD1	protein	receptor	NA
NVS_GPCR_gOpiateK	Oprk1	opioid receptor, kappa 1	positive	binding reporter	radioligand binding	microplate: 48-well plate	biochemical	protein single	binding	NVS	receptor binding	tissue-based cell-free	Guinea pig cerebellar membranes	NA	NA	1060	single	Filter-based radiodetection	Radiometry	Scintillation counting	57	loss	gpcr	rhodopsin-like receptor	100135587	Oprk1	protein	receptor	percent_activity	guinea pig	5	100135587	Oprk1	protein	receptor	brain
NVS_GPCR_hORL1	OPRL1	opiate receptor-like 1	positive	binding reporter	radioligand binding	microplate: 48-well plate	biochemical	protein single	binding	NVS	receptor binding	cell-free	HEK293	NA	NA	1067	single	Filter-based radiodetection	Radiometry	Scintillation counting	45	loss	gpcr	rhodopsin-like receptor	4987	OPRL1	protein	receptor	percent_activity	human	4	4987	OPRL1	protein	receptor	NA
NVS_GPCR_hOpiate_mu	OPRM1	opioid receptor, mu 1	positive	binding reporter	radioligand binding	microplate: 96-well plate	biochemical	protein single	binding	NVS	receptor binding	cell-free	CHO	NA	NA	1066	single	Filter-based radiodetection	Radiometry	Scintillation counting	90	loss	gpcr	rhodopsin-like receptor	4988	OPRM1	protein	receptor	percent_activity	human	8	4988	OPRM1	protein	receptor	NA
NVS_GPCR_rOpiate_NonSelective	Oprm1	opioid receptor, mu 1	positive	binding reporter	radioligand binding	microplate: 48-well plate	biochemical	protein single	binding	NVS	receptor binding	tissue-based cell-free	Rat forebrain membranes	NA	NA	1059	single	Filter-based radiodetection	Radiometry	Scintillation counting	59	loss	gpcr	rhodopsin-like receptor	25601	Oprm1	protein	receptor	percent_activity	rat	6	25601	Oprm1	protein	receptor	brain
NVS_GPCR_rOpiate_NonSelectiveNa	Oprm1	opioid receptor, mu 1	positive	binding reporter	radioligand binding	microplate: 48-well plate	biochemical	protein single	binding	NVS	receptor binding	tissue-based cell-free	Rat forebrain membranes	NA	NA	1059	single	Filter-based radiodetection	Radiometry	Scintillation counting	35	loss	gpcr	rhodopsin-like receptor	25601	Oprm1	protein	receptor	percent_activity	rat	3	25601	Oprm1	protein	receptor	brain
NVS_GPCR_rOXT	Oxtr	oxytocin receptor	positive	binding reporter	radioligand binding	microplate: 48-well plate	biochemical	protein single	binding	NVS	receptor binding	tissue-based cell-free	Rat uterine membranes	NA	NA	1059	single	Filter-based radiodetection	Radiometry	Scintillation counting	9	loss	gpcr	rhodopsin-like receptor	25342	Oxtr	protein	receptor	percent_activity	rat	1	25342	Oxtr	protein	receptor	uterus
NVS_GPCR_hPY2	P2RY1	purinergic receptor P2Y, G-protein coupled, 1	positive	binding reporter	radioligand binding	microplate: 48-well plate	biochemical	protein single	binding	NVS	receptor binding	cell-free	U937	NA	NA	1066	single	Filter-based radiodetection	Radiometry	Scintillation counting	25	loss	gpcr	rhodopsin-like receptor	5028	P2RY1	protein	receptor	percent_activity	human	2	5028	P2RY1	protein	receptor	NA
NVS_ENZ_hPAK2	PAK2	p21 protein (Cdc42/Rac)-activated kinase 2	positive	enzyme reporter	enzyme activity	microplate: 384-well plate	biochemical	protein single	enzyme activity	NVS	regulation of catalytic activity	cell-free	NA	NA	NA	295	single	Fluorescence and electrophoretic mobility shift	Fluorescence	Fluorescence intensity	1	loss	kinase	serine/threonine kinase	5062	PAK2	protein	enzyme	percent_activity	human	0	5062	PAK2	protein	enzyme	NA
NVS_ENZ_hPAK2_Activator	PAK2	p21 protein (Cdc42/Rac)-activated kinase 2	negative	enzyme reporter	enzyme activity	microplate: 384-well plate	biochemical	protein single	enzyme activity	NVS	regulation of catalytic activity	cell-free	NA	NA	NA	295	single	Fluorescence and electrophoretic mobility shift	Fluorescence	Fluorescence intensity	0	loss	kinase	serine/threonine kinase	5062	PAK2	protein	enzyme	percent_activity	human	0	5062	PAK2	protein	enzyme	NA
NVS_ENZ_hPAK4	PAK4	p21 protein (Cdc42/Rac)-activated kinase 4	positive	enzyme reporter	enzyme activity	microplate: 384-well plate	biochemical	protein single	enzyme activity	NVS	regulation of catalytic activity	cell-free	NA	NA	NA	1062	single	Fluorescence and electrophoretic mobility shift	Fluorescence	Fluorescence intensity	8	loss	kinase	serine/threonine kinase	10298	PAK4	protein	enzyme	percent_activity	human	1	10298	PAK4	protein	enzyme	NA
NVS_ENZ_hPAK4_Activator	PAK4	p21 protein (Cdc42/Rac)-activated kinase 4	negative	enzyme reporter	enzyme activity	microplate: 384-well plate	biochemical	protein single	enzyme activity	NVS	regulation of catalytic activity	cell-free	NA	NA	NA	1062	single	Fluorescence and electrophoretic mobility shift	Fluorescence	Fluorescence intensity	0	loss	kinase	serine/threonine kinase	10298	PAK4	protein	enzyme	percent_activity	human	0	10298	PAK4	protein	enzyme	NA
ATG_Pax6_CIS	PAX6	paired box 6	positive	inducible reporter	mRNA induction	microplate: 24-well plate	cell-based	cell-based	reporter gene	ATG	regulation of transcription factor activity	cell line	NA	adherent	HepG2	1857	multiplexed	RT-PCR and Capillary electrophoresis	Fluorescence	Fluorescence intensity	21	gain	dna binding	homeobox protein	5080	PAX6	protein	transcription factor	fold_induction	human	1	5080	PAX6	rna	mRNA	liver
NVS_ENZ_hPDE10	PDE10A	phosphodiesterase 10A	positive	enzyme reporter	enzyme activity	microplate: 384-well plate	biochemical	protein single	enzyme activity	NVS	regulation of catalytic activity	cell-free	NA	NA	NA	1059	single	Fluorescence and electrophoretic mobility shift	Fluorescence	Fluorescence intensity	11	loss	esterase	phosphodiesterase	10846	PDE10A	protein	enzyme	percent_activity	human	1	10846	PDE10A	protein	enzyme	NA
NVS_ENZ_hPDE10_Activator	PDE10A	phosphodiesterase 10A	negative	enzyme reporter	enzyme activity	microplate: 384-well plate	biochemical	protein single	enzyme activity	NVS	regulation of catalytic activity	cell-free	NA	NA	NA	1059	single	Fluorescence and electrophoretic mobility shift	Fluorescence	Fluorescence intensity	0	loss	esterase	phosphodiesterase	10846	PDE10A	protein	enzyme	percent_activity	human	0	10846	PDE10A	protein	enzyme	NA
NVS_ENZ_hPDE4A1	PDE4A	phosphodiesterase 4A, cAMP-specific	positive	enzyme reporter	enzyme activity	microplate: 384-well plate	biochemical	protein single	enzyme activity	NVS	regulation of catalytic activity	cell-free	NA	NA	NA	1059	single	Fluorescence and electrophoretic mobility shift	Fluorescence	Fluorescence intensity	28	loss	esterase	phosphodiesterase	5141	PDE4A	protein	enzyme	percent_activity	human	3	5141	PDE4A	protein	enzyme	NA
NVS_ENZ_hPDE4A1_Activator	PDE4A	phosphodiesterase 4A, cAMP-specific	negative	enzyme reporter	enzyme activity	microplate: 384-well plate	biochemical	protein single	enzyme activity	NVS	regulation of catalytic activity	cell-free	NA	NA	NA	1059	single	Fluorescence and electrophoretic mobility shift	Fluorescence	Fluorescence intensity	0	loss	esterase	phosphodiesterase	5141	PDE4A	protein	enzyme	percent_activity	human	0	5141	PDE4A	protein	enzyme	NA
NVS_ENZ_hPDE5	PDE5A	phosphodiesterase 5A, cGMP-specific	positive	enzyme reporter	enzyme activity	microplate: 384-well plate	biochemical	protein single	enzyme activity	NVS	regulation of catalytic activity	cell-free	NA	NA	NA	1064	single	Fluorescence and electrophoretic mobility shift	Fluorescence	Fluorescence intensity	35	loss	esterase	phosphodiesterase	8654	PDE5A	protein	enzyme	percent_activity	human	3	8654	PDE5A	protein	enzyme	NA
NVS_ENZ_hPDE5_Activator	PDE5A	phosphodiesterase 5A, cGMP-specific	negative	enzyme reporter	enzyme activity	microplate: 384-well plate	biochemical	protein single	enzyme activity	NVS	regulation of catalytic activity	cell-free	NA	NA	NA	1064	single	Fluorescence and electrophoretic mobility shift	Fluorescence	Fluorescence intensity	0	loss	esterase	phosphodiesterase	8654	PDE5A	protein	enzyme	percent_activity	human	0	8654	PDE5A	protein	enzyme	NA
NVS_ENZ_oCOX2	PGHS-2	prostaglandin-endoperoxide synthase 2 (prostaglandin G/H synthase and cyclooxygenase)	positive	enzyme reporter	enzyme activity	microplate: 96-well plate	biochemical	protein single	enzyme activity	NVS	regulation of catalytic activity	tissue-based cell-free	Ovine placenta	NA	NA	1069	single	Colorimetric	Spectrophotometry	Absorbance	34	loss	reductase	cyclooxygenase	443460	PGHS-2	protein	enzyme	percent_activity	sheep	3	443460	PGHS-2	protein	enzyme	uterus
NVS_ENZ_oCOX2_Activator	PGHS-2	prostaglandin-endoperoxide synthase 2 (prostaglandin G/H synthase and cyclooxygenase)	negative	enzyme reporter	enzyme activity	microplate: 96-well plate	biochemical	protein single	enzyme activity	NVS	regulation of catalytic activity	tissue-based cell-free	Ovine placenta	NA	NA	1069	single	Colorimetric	Spectrophotometry	Absorbance	1	loss	reductase	cyclooxygenase	443460	PGHS-2	protein	enzyme	percent_activity	sheep	0	443460	PGHS-2	protein	enzyme	uterus
NVS_NR_bPR	PGR	progesterone receptor	positive	binding reporter	radioligand binding	microplate: 96-well plate	biochemical	protein single	binding	NVS	receptor binding	tissue-based cell-free	Bovine uterine membranes	NA	NA	1858	single	Lysate-based radiodetection	Radiometry	Scintillation counting	81	loss	nuclear receptor	non-steroidal	280895	PGR	protein	receptor	percent_activity	bovine	4	280895	PGR	protein	receptor	uterus
NVS_NR_hPR	PGR	progesterone receptor	positive	binding reporter	radioligand binding	microplate: 96-well plate	biochemical	protein single	binding	NVS	receptor binding	cell-free	T47D	NA	NA	1858	single	Lysate-based radiodetection	Radiometry	Scintillation counting	72	loss	nuclear receptor	non-steroidal	5241	PGR	protein	receptor	percent_activity	human	4	5241	PGR	protein	receptor	breast
NVS_ENZ_hPI3Ka	PIK3CA	phosphatidylinositol-4,5-bisphosphate 3-kinase, catalytic subunit alpha	positive	enzyme reporter	enzyme activity	microplate: 384-well plate	biochemical	protein single	enzyme activity	NVS	regulation of catalytic activity	cell-free	NA	NA	NA	964	single	Fluorescence and electrophoretic mobility shift	Fluorescence	Fluorescence intensity	19	loss	kinase	phosphoinositol kinase	5290	PIK3CA	protein	enzyme	percent_activity	human	2	5290	PIK3CA	protein	enzyme	NA
NVS_ENZ_hPI3Ka_Activator	PIK3CA	phosphatidylinositol-4,5-bisphosphate 3-kinase, catalytic subunit alpha	negative	enzyme reporter	enzyme activity	microplate: 384-well plate	biochemical	protein single	enzyme activity	NVS	regulation of catalytic activity	cell-free	NA	NA	NA	964	single	Fluorescence and electrophoretic mobility shift	Fluorescence	Fluorescence intensity	0	loss	kinase	phosphoinositol kinase	5290	PIK3CA	protein	enzyme	percent_activity	human	0	5290	PIK3CA	protein	enzyme	NA
BSK_BE3C_tPA_down	PLAT	plasminogen activator, tissue	negative	binding reporter	immunoassay: elisa	microplate: 96-well plate	cell-based	cell-based	signaling	BSK	regulation of gene expression	primary cell	NA	NA	HBEC	1058	multiplexed	ELISA	Fluorescence	Fluorescence intensity	154	both	protease	serine protease	5327	PLAT	protein	protein-specified	fold_induction	human	15	5327	PLAT	protein	protein-specified	lung
BSK_BE3C_tPA_up	PLAT	plasminogen activator, tissue	positive	binding reporter	immunoassay: elisa	microplate: 96-well plate	cell-based	cell-based	signaling	BSK	regulation of gene expression	primary cell	NA	NA	HBEC	1058	multiplexed	ELISA	Fluorescence	Fluorescence intensity	21	both	protease	serine protease	5327	PLAT	protein	protein-specified	fold_induction	human	2	5327	PLAT	protein	protein-specified	lung
BSK_BE3C_uPA_down	PLAU	plasminogen activator, urokinase	negative	binding reporter	immunoassay: elisa	microplate: 96-well plate	cell-based	cell-based	signaling	BSK	regulation of gene expression	primary cell	NA	NA	HBEC	1058	multiplexed	ELISA	Fluorescence	Fluorescence intensity	140	both	protease	serine protease	5328	PLAU	protein	protein-specified	fold_induction	human	13	5328	PLAU	protein	protein-specified	lung
BSK_BE3C_uPA_up	PLAU	plasminogen activator, urokinase	positive	binding reporter	immunoassay: elisa	microplate: 96-well plate	cell-based	cell-based	signaling	BSK	regulation of gene expression	primary cell	NA	NA	HBEC	1058	multiplexed	ELISA	Fluorescence	Fluorescence intensity	13	both	protease	serine protease	5328	PLAU	protein	protein-specified	fold_induction	human	1	5328	PLAU	protein	protein-specified	lung
BSK_KF3CT_uPA_down	PLAU	plasminogen activator, urokinase	negative	binding reporter	immunoassay: elisa	microplate: 96-well plate	cell-based	cell-based	signaling	BSK	regulation of gene expression	primary cell co-culture	NA	NA	HPK, HDF	1058	multiplexed	ELISA	Fluorescence	Fluorescence intensity	179	both	protease	serine protease	5328	PLAU	protein	protein-specified	fold_induction	human	17	5328	PLAU	protein	protein-specified	skin
BSK_KF3CT_uPA_up	PLAU	plasminogen activator, urokinase	positive	binding reporter	immunoassay: elisa	microplate: 96-well plate	cell-based	cell-based	signaling	BSK	regulation of gene expression	primary cell co-culture	NA	NA	HPK, HDF	1058	multiplexed	ELISA	Fluorescence	Fluorescence intensity	12	both	protease	serine protease	5328	PLAU	protein	protein-specified	fold_induction	human	1	5328	PLAU	protein	protein-specified	skin
BSK_3C_uPAR_down	PLAUR	plasminogen activator, urokinase receptor	negative	binding reporter	immunoassay: elisa	microplate: 96-well plate	cell-based	cell-based	signaling	BSK	regulation of gene expression	primary cell	NA	NA	HUVEC	1058	multiplexed	ELISA	Fluorescence	Fluorescence intensity	307	both	misc protein	plasmogen activator	5329	PLAUR	protein	protein-specified	fold_induction	human	29	5329	PLAUR	protein	protein-specified	vascular
BSK_3C_uPAR_up	PLAUR	plasminogen activator, urokinase receptor	positive	binding reporter	immunoassay: elisa	microplate: 96-well plate	cell-based	cell-based	signaling	BSK	regulation of gene expression	primary cell	NA	NA	HUVEC	1058	multiplexed	ELISA	Fluorescence	Fluorescence intensity	47	both	misc protein	plasmogen activator	5329	PLAUR	protein	protein-specified	fold_induction	human	4	5329	PLAUR	protein	protein-specified	vascular
BSK_4H_uPAR_down	PLAUR	plasminogen activator, urokinase receptor	negative	binding reporter	immunoassay: elisa	microplate: 96-well plate	cell-based	cell-based	signaling	BSK	regulation of gene expression	primary cell	NA	NA	HUVEC	1058	multiplexed	ELISA	Fluorescence	Fluorescence intensity	192	both	misc protein	plasmogen activator	5329	PLAUR	protein	protein-specified	fold_induction	human	18	5329	PLAUR	protein	protein-specified	vascular
BSK_4H_uPAR_up	PLAUR	plasminogen activator, urokinase receptor	positive	binding reporter	immunoassay: elisa	microplate: 96-well plate	cell-based	cell-based	signaling	BSK	regulation of gene expression	primary cell	NA	NA	HUVEC	1058	multiplexed	ELISA	Fluorescence	Fluorescence intensity	6	both	misc protein	plasmogen activator	5329	PLAUR	protein	protein-specified	fold_induction	human	1	5329	PLAUR	protein	protein-specified	vascular
BSK_BE3C_uPAR_down	PLAUR	plasminogen activator, urokinase receptor	negative	binding reporter	immunoassay: elisa	microplate: 96-well plate	cell-based	cell-based	signaling	BSK	regulation of gene expression	primary cell	NA	NA	HBEC	1058	multiplexed	ELISA	Fluorescence	Fluorescence intensity	149	both	misc protein	plasmogen activator	5329	PLAUR	protein	protein-specified	fold_induction	human	14	5329	PLAUR	protein	protein-specified	lung
BSK_BE3C_uPAR_up	PLAUR	plasminogen activator, urokinase receptor	positive	binding reporter	immunoassay: elisa	microplate: 96-well plate	cell-based	cell-based	signaling	BSK	regulation of gene expression	primary cell	NA	NA	HBEC	1058	multiplexed	ELISA	Fluorescence	Fluorescence intensity	132	both	misc protein	plasmogen activator	5329	PLAUR	protein	protein-specified	fold_induction	human	12	5329	PLAUR	protein	protein-specified	lung
BSK_CASM3C_uPAR_down	PLAUR	plasminogen activator, urokinase receptor	negative	binding reporter	immunoassay: elisa	microplate: 96-well plate	cell-based	cell-based	signaling	BSK	regulation of gene expression	primary cell	NA	NA	HCAVSC	775	multiplexed	ELISA	Fluorescence	Fluorescence intensity	96	both	misc protein	plasmogen activator	5329	PLAUR	protein	protein-specified	fold_induction	human	12	5329	PLAUR	protein	protein-specified	vascular
BSK_CASM3C_uPAR_up	PLAUR	plasminogen activator, urokinase receptor	positive	binding reporter	immunoassay: elisa	microplate: 96-well plate	cell-based	cell-based	signaling	BSK	regulation of gene expression	primary cell	NA	NA	HCAVSC	775	multiplexed	ELISA	Fluorescence	Fluorescence intensity	12	both	misc protein	plasmogen activator	5329	PLAUR	protein	protein-specified	fold_induction	human	2	5329	PLAUR	protein	protein-specified	vascular
BSK_SM3C_uPAR_down	PLAUR	plasminogen activator, urokinase receptor	negative	binding reporter	immunoassay: elisa	microplate: 96-well plate	cell-based	cell-based	signaling	BSK	regulation of gene expression	primary cell co-culture	NA	NA	HUVEC, HVSMC	292	multiplexed	ELISA	Fluorescence	Fluorescence intensity	28	both	misc protein	plasmogen activator	5329	PLAUR	protein	protein-specified	fold_induction	human	10	5329	PLAUR	protein	protein-specified	vascular
BSK_SM3C_uPAR_up	PLAUR	plasminogen activator, urokinase receptor	positive	binding reporter	immunoassay: elisa	microplate: 96-well plate	cell-based	cell-based	signaling	BSK	regulation of gene expression	primary cell co-culture	NA	NA	HUVEC, HVSMC	292	multiplexed	ELISA	Fluorescence	Fluorescence intensity	11	both	misc protein	plasmogen activator	5329	PLAUR	protein	protein-specified	fold_induction	human	4	5329	PLAUR	protein	protein-specified	vascular
ATG_Oct_MLP_CIS	POU2F1	POU class 2 homeobox 1	positive	inducible reporter	mRNA induction	microplate: 24-well plate	cell-based	cell-based	reporter gene	ATG	regulation of transcription factor activity	cell line	NA	adherent	HepG2	1857	multiplexed	RT-PCR and Capillary electrophoresis	Fluorescence	Fluorescence intensity	71	gain	dna binding	homeobox protein	5451	POU2F1	protein	transcription factor	fold_induction	human	4	5451	POU2F1	rna	mRNA	liver
ATG_PPARa_TRANS	PPARA	peroxisome proliferator-activated receptor alpha	positive	inducible reporter	mRNA induction	microplate: 24-well plate	cell-based	cell-based	reporter gene	ATG	regulation of transcription factor activity	cell line	NA	adherent	HepG2	1857	multiplexed	RT-PCR and Capillary electrophoresis	Fluorescence	Fluorescence intensity	173	gain	nuclear receptor	non-steroidal	5465	PPARA	protein	transcription factor	fold_induction	human	9	5465	PPARA	rna	mRNA	liver
NVS_NR_hPPARa	PPARA	peroxisome proliferator-activated receptor alpha	positive	binding reporter	fret	microplate: 384-well plate	biochemical	protein single	binding	NVS	receptor binding	cell-free	NA	NA	NA	1816	single	TR-FRET	Fluorescence	FRET: TR-FRET	58	loss	nuclear receptor	non-steroidal	5465	PPARA	protein	receptor	percent_activity	human	3	5465	PPARA	protein	receptor	NA
ATG_PPRE_CIS	PPARA;PPARD;PPARG	peroxisome proliferator-activated receptor alpha; peroxisome proliferator-activated receptor delta; peroxisome proliferator-activated receptor gamma	positive	inducible reporter	mRNA induction	microplate: 24-well plate	cell-based	cell-based	reporter gene	ATG	regulation of transcription factor activity	cell line	NA	adherent	HepG2	1857	multiplexed	RT-PCR and Capillary electrophoresis	Fluorescence	Fluorescence intensity	183	gain	nuclear receptor	non-steroidal	5465;5467;5468	PPARA;PPARD;PPARG	protein	transcription factor	fold_induction	human	10	5465;5467;5468	PPARA;PPARD;PPARG	rna	mRNA	liver
ATG_PPARd_TRANS	PPARD	peroxisome proliferator-activated receptor delta	positive	inducible reporter	mRNA induction	microplate: 24-well plate	cell-based	cell-based	reporter gene	ATG	regulation of transcription factor activity	cell line	NA	adherent	HepG2	1857	multiplexed	RT-PCR and Capillary electrophoresis	Fluorescence	Fluorescence intensity	50	gain	nuclear receptor	non-steroidal	5467	PPARD	protein	transcription factor	fold_induction	human	3	5467	PPARD	rna	mRNA	liver
ATG_PPARg_TRANS	PPARG	peroxisome proliferator-activated receptor gamma	positive	inducible reporter	mRNA induction	microplate: 24-well plate	cell-based	cell-based	reporter gene	ATG	regulation of transcription factor activity	cell line	NA	adherent	HepG2	1857	multiplexed	RT-PCR and Capillary electrophoresis	Fluorescence	Fluorescence intensity	441	gain	nuclear receptor	non-steroidal	5468	PPARG	protein	transcription factor	fold_induction	human	24	5468	PPARG	rna	mRNA	liver
NVS_NR_hPPARg	PPARG	peroxisome proliferator-activated receptor gamma	positive	binding reporter	fluorescent polarization	microplate: 384-well plate	biochemical	protein single	binding	NVS	receptor binding	cell-free	NA	NA	NA	1858	single	Fluorescence Polarization	Fluorescence	Fluorescence polarization	137	loss	nuclear receptor	non-steroidal	5468	PPARG	protein	receptor	percent_activity	human	7	5468	PPARG	protein	receptor	NA
Tox21_PPARg_BLA_Agonist_ratio	PPARG	peroxisome proliferator-activated receptor gamma	positive	inducible reporter	beta lactamase induction	microplate: 1536-well plate	cell-based	cell-based	reporter gene	Tox21	regulation of catalytic activity	cell line	NA	adherent	HEK293T	1858	single	GAL4 b-lactamase reporter gene	Fluorescence	Fluorescence intensity	111	gain	nuclear receptor	non-steroidal	5468	PPARG	protein	receptor	percent_activity	human	6	5468	PPARG	protein	receptor	kidney
OT_PPARg_PPARgSRC1_0480	PPARG	peroxisome proliferator-activated receptor gamma; v-src avian sarcoma (Schmidt-Ruppin A-2) viral oncogene homolog	positive	binding reporter	protein fragment complementation assay	microplate: 384-well plate	cell-based	cell-based	binding	OT	protein stabilization	cell line	NA	adherent	HEK293T	1856	single	Protein-fragment Complementation	Fluorescence	Fluorescence intensity	12	gain	nuclear receptor	non-steroidal	5468	PPARG	pathway	pathway-specified	percent_activity	human	1	5468;6714	PPARG;SRC	protein	receptor;enzyme	kidney
OT_PPARg_PPARgSRC1_1440	PPARG	peroxisome proliferator-activated receptor gamma; v-src avian sarcoma (Schmidt-Ruppin A-2) viral oncogene homolog	positive	binding reporter	protein fragment complementation assay	microplate: 384-well plate	cell-based	cell-based	binding	OT	protein stabilization	cell line	NA	adherent	HEK293T	1854	single	Protein-fragment Complementation	Fluorescence	Fluorescence intensity	17	gain	nuclear receptor	non-steroidal	5468	PPARG	pathway	pathway-specified	percent_activity	human	1	5468;6714	PPARG;SRC	protein	receptor;enzyme	kidney
NVS_ENZ_hPPM1A	PPM1A	protein phosphatase, Mg2+/Mn2+ dependent, 1A	positive	enzyme reporter	enzyme activity	microplate: 384-well plate	biochemical	protein single	enzyme activity	NVS	regulation of catalytic activity	cell-free	NA	NA	NA	1059	single	Fluorescence and electrophoretic mobility shift	Fluorescence	Fluorescence intensity	1	loss	phosphatase	serine/threonine phosphatase	5494	PPM1A	protein	enzyme	percent_activity	human	0	5494	PPM1A	protein	enzyme	NA
NVS_ENZ_hPPM1A_Activator	PPM1A	protein phosphatase, Mg2+/Mn2+ dependent, 1A	negative	enzyme reporter	enzyme activity	microplate: 384-well plate	biochemical	protein single	enzyme activity	NVS	regulation of catalytic activity	cell-free	NA	NA	NA	1059	single	Fluorescence and electrophoretic mobility shift	Fluorescence	Fluorescence intensity	2	loss	phosphatase	serine/threonine phosphatase	5494	PPM1A	protein	enzyme	percent_activity	human	0	5494	PPM1A	protein	enzyme	NA
NVS_ENZ_hPPP1CA	PPP1CA	protein phosphatase 1, catalytic subunit, alpha isozyme	positive	enzyme reporter	enzyme activity	microplate: 384-well plate	biochemical	protein single	enzyme activity	NVS	regulation of catalytic activity	cell-free	NA	NA	NA	959	single	Fluorescence and electrophoretic mobility shift	Fluorescence	Fluorescence intensity	4	loss	phosphatase	serine/threonine phosphatase	5499	PPP1CA	protein	enzyme	percent_activity	human	0	5499	PPP1CA	protein	enzyme	NA
NVS_ENZ_hPPP1CA_Activator	PPP1CA	protein phosphatase 1, catalytic subunit, alpha isozyme	negative	enzyme reporter	enzyme activity	microplate: 384-well plate	biochemical	protein single	enzyme activity	NVS	regulation of catalytic activity	cell-free	NA	NA	NA	959	single	Fluorescence and electrophoretic mobility shift	Fluorescence	Fluorescence intensity	0	loss	phosphatase	serine/threonine phosphatase	5499	PPP1CA	protein	enzyme	percent_activity	human	0	5499	PPP1CA	protein	enzyme	NA
NVS_ENZ_hPPP2CA	PPP2CA	protein phosphatase 2, catalytic subunit, alpha isozyme	positive	enzyme reporter	enzyme activity	microplate: 384-well plate	biochemical	protein single	enzyme activity	NVS	regulation of catalytic activity	cell-free	NA	NA	NA	1059	single	Fluorescence and electrophoretic mobility shift	Fluorescence	Fluorescence intensity	2	loss	phosphatase	serine/threonine phosphatase	5515	PPP2CA	protein	enzyme	percent_activity	human	0	5515	PPP2CA	protein	enzyme	NA
NVS_ENZ_hPPP2CA_Activator	PPP2CA	protein phosphatase 2, catalytic subunit, alpha isozyme	negative	enzyme reporter	enzyme activity	microplate: 384-well plate	biochemical	protein single	enzyme activity	NVS	regulation of catalytic activity	cell-free	NA	NA	NA	1059	single	Fluorescence and electrophoretic mobility shift	Fluorescence	Fluorescence intensity	0	loss	phosphatase	serine/threonine phosphatase	5515	PPP2CA	protein	enzyme	percent_activity	human	0	5515	PPP2CA	protein	enzyme	NA
NVS_ENZ_hAMPKa1	PRKAA1	protein kinase, AMP-activated, alpha 1 catalytic subunit	positive	enzyme reporter	enzyme activity	microplate: 384-well plate	biochemical	protein single	enzyme activity	NVS	regulation of catalytic activity	cell-free	NA	NA	NA	1059	single	Fluorescence and electrophoretic mobility shift	Fluorescence	Fluorescence intensity	14	loss	kinase	serine/threonine kinase	5562	PRKAA1	protein	enzyme	percent_activity	human	1	5562	PRKAA1	protein	enzyme	NA
NVS_ENZ_hAMPKa1_Activator	PRKAA1	protein kinase, AMP-activated, alpha 1 catalytic subunit	negative	enzyme reporter	enzyme activity	microplate: 384-well plate	biochemical	protein single	enzyme activity	NVS	regulation of catalytic activity	cell-free	NA	NA	NA	1059	single	Fluorescence and electrophoretic mobility shift	Fluorescence	Fluorescence intensity	0	loss	kinase	serine/threonine kinase	5562	PRKAA1	protein	enzyme	percent_activity	human	0	5562	PRKAA1	protein	enzyme	NA
NVS_ENZ_hPKA	PRKACA	protein kinase, cAMP-dependent, catalytic, alpha	positive	enzyme reporter	enzyme activity	microplate: 384-well plate	biochemical	protein single	enzyme activity	NVS	regulation of catalytic activity	cell-free	NA	NA	NA	1059	single	Fluorescence and electrophoretic mobility shift	Fluorescence	Fluorescence intensity	8	loss	kinase	serine/threonine kinase	5566	PRKACA	protein	enzyme	percent_activity	human	1	5566	PRKACA	protein	enzyme	NA
NVS_ENZ_hPKA_Activator	PRKACA	protein kinase C, alpha	negative	enzyme reporter	enzyme activity	microplate: 384-well plate	biochemical	protein single	enzyme activity	NVS	regulation of catalytic activity	cell-free	NA	NA	NA	1059	single	Fluorescence and electrophoretic mobility shift	Fluorescence	Fluorescence intensity	0	loss	kinase	serine/threonine kinase	5566	PRKACA	protein	enzyme	percent_activity	human	0	5566	PRKACA	protein	enzyme	NA
NVS_ENZ_hPTPN2	PRKAG1	protein kinase, AMP-activated, gamma 1 non-catalytic subunit	positive	enzyme reporter	enzyme activity	microplate: 384-well plate	biochemical	protein single	enzyme activity	NVS	regulation of catalytic activity	cell-free	NA	NA	NA	1059	single	Fluorescence and electrophoretic mobility shift	Fluorescence	Fluorescence intensity	9	loss	kinase	AMP-activated kinase	5571	PRKAG1	protein	enzyme	percent_activity	human	1	5571	PRKAG1	protein	enzyme	NA
NVS_ENZ_hPTPN2_Activator	PRKAG1	protein kinase, AMP-activated, gamma 1 non-catalytic subunit	negative	enzyme reporter	enzyme activity	microplate: 384-well plate	biochemical	protein single	enzyme activity	NVS	regulation of catalytic activity	cell-free	NA	NA	NA	1059	single	Fluorescence and electrophoretic mobility shift	Fluorescence	Fluorescence intensity	3	loss	kinase	AMP-activated kinase	5571	PRKAG1	protein	enzyme	percent_activity	human	0	5571	PRKAG1	protein	enzyme	NA
NVS_ENZ_hPKCz	PRKCZ	protein kinase C, zeta	positive	enzyme reporter	enzyme activity	microplate: 384-well plate	biochemical	protein single	enzyme activity	NVS	regulation of catalytic activity	cell-free	NA	NA	NA	293	single	Fluorescence and electrophoretic mobility shift	Fluorescence	Fluorescence intensity	0	loss	kinase	serine/threonine kinase	5590	PRKCZ	protein	enzyme	percent_activity	human	0	5590	PRKCZ	protein	enzyme	NA
NVS_ENZ_hPKCz_Activator	PRKCZ	protein kinase C, zeta	negative	enzyme reporter	enzyme activity	microplate: 384-well plate	biochemical	protein single	enzyme activity	NVS	regulation of catalytic activity	cell-free	NA	NA	NA	293	single	Fluorescence and electrophoretic mobility shift	Fluorescence	Fluorescence intensity	0	loss	kinase	serine/threonine kinase	5590	PRKCZ	protein	enzyme	percent_activity	human	0	5590	PRKCZ	protein	enzyme	NA
NVS_ENZ_hPKD2	PRKD2	protein kinase D2	positive	enzyme reporter	enzyme activity	microplate: 384-well plate	biochemical	protein single	enzyme activity	NVS	regulation of catalytic activity	cell-free	NA	NA	NA	293	single	Fluorescence and electrophoretic mobility shift	Fluorescence	Fluorescence intensity	0	loss	kinase	serine/threonine kinase	25865	PRKD2	protein	enzyme	percent_activity	human	0	25865	PRKD2	protein	enzyme	NA
NVS_ENZ_hPKD2_Activator	PRKD2	protein kinase D2	negative	enzyme reporter	enzyme activity	microplate: 384-well plate	biochemical	protein single	enzyme activity	NVS	regulation of catalytic activity	cell-free	NA	NA	NA	293	single	Fluorescence and electrophoretic mobility shift	Fluorescence	Fluorescence intensity	0	loss	kinase	serine/threonine kinase	25865	PRKD2	protein	enzyme	percent_activity	human	0	25865	PRKD2	protein	enzyme	NA
NVS_ENZ_hPTEN	PTEN	phosphatase and tensin homolog	positive	enzyme reporter	enzyme activity	microplate: 384-well plate	biochemical	protein single	enzyme activity	NVS	regulation of catalytic activity	cell-free	NA	NA	NA	1060	single	Fluorescence and electrophoretic mobility shift	Fluorescence	Fluorescence intensity	17	loss	phosphatase	dual-specific phosphatase	5728	PTEN	protein	enzyme	percent_activity	human	2	5728	PTEN	protein	enzyme	NA
NVS_ENZ_hPTEN_Activator	PTEN	phosphatase and tensin homolog	negative	enzyme reporter	enzyme activity	microplate: 384-well plate	biochemical	protein single	enzyme activity	NVS	regulation of catalytic activity	cell-free	NA	NA	NA	1060	single	Fluorescence and electrophoretic mobility shift	Fluorescence	Fluorescence intensity	1	loss	phosphatase	dual-specific phosphatase	5728	PTEN	protein	enzyme	percent_activity	human	0	5728	PTEN	protein	enzyme	NA
BSK_LPS_PGE2_down	PTGER2	prostaglandin E receptor 2 (subtype EP2), 53kDa	negative	binding reporter	immunoassay: elisa	microplate: 96-well plate	cell-based	cell-based	signaling	BSK	regulation of gene expression	primary cell co-culture	NA	NA	HUVEC, PBMC	1058	multiplexed	ELISA	Fluorescence	Fluorescence intensity	293	both	gpcr	rhodopsin-like receptor	5732	PTGER2	protein	protein-specified	fold_induction	human	28	5732	PTGER2	protein	protein-specified	vascular
BSK_LPS_PGE2_up	PTGER2	prostaglandin E receptor 2 (subtype EP2), 53kDa	positive	binding reporter	immunoassay: elisa	microplate: 96-well plate	cell-based	cell-based	signaling	BSK	regulation of gene expression	primary cell co-culture	NA	NA	HUVEC, PBMC	1058	multiplexed	ELISA	Fluorescence	Fluorescence intensity	171	both	gpcr	rhodopsin-like receptor	5732	PTGER2	protein	protein-specified	fold_induction	human	16	5732	PTGER2	protein	protein-specified	vascular
NVS_ENZ_oCOX1	PTGS1	prostaglandin-endoperoxide synthase 1 (prostaglandin G/H synthase and cyclooxygenase)	positive	enzyme reporter	enzyme activity	microplate: 96-well plate	biochemical	protein single	enzyme activity	NVS	regulation of catalytic activity	tissue-based cell-free	Ovine seminal vesicles	NA	NA	1071	single	Colorimetric	Spectrophotometry	Absorbance	57	loss	reductase	cyclooxygenase	443551	PTGS1	protein	enzyme	percent_activity	sheep	5	443551	PTGS1	protein	enzyme	testis
NVS_ENZ_oCOX1_Activator	PTGS1	prostaglandin-endoperoxide synthase 1 (prostaglandin G/H synthase and cyclooxygenase)	negative	enzyme reporter	enzyme activity	microplate: 96-well plate	biochemical	protein single	enzyme activity	NVS	regulation of catalytic activity	tissue-based cell-free	Ovine seminal vesicles	NA	NA	1071	single	Colorimetric	Spectrophotometry	Absorbance	0	loss	reductase	cyclooxygenase	443551	PTGS1	protein	enzyme	percent_activity	sheep	0	443551	PTGS1	protein	enzyme	testis
NVS_ENZ_hPTPN1	PTPN1	protein tyrosine phosphatase, non-receptor type 1	positive	enzyme reporter	enzyme activity	microplate: 384-well plate	biochemical	protein single	enzyme activity	NVS	regulation of catalytic activity	cell-free	NA	NA	NA	1059	single	Fluorescence and electrophoretic mobility shift	Fluorescence	Fluorescence intensity	11	loss	phosphatase	non-receptor tyrosine phosphatase	5770	PTPN1	protein	enzyme	percent_activity	human	1	5770	PTPN1	protein	enzyme	NA
NVS_ENZ_hPTPN1_Activator	PTPN1	protein tyrosine phosphatase, non-receptor type 1	negative	enzyme reporter	enzyme activity	microplate: 384-well plate	biochemical	protein single	enzyme activity	NVS	regulation of catalytic activity	cell-free	NA	NA	NA	1059	single	Fluorescence and electrophoretic mobility shift	Fluorescence	Fluorescence intensity	3	loss	phosphatase	non-receptor tyrosine phosphatase	5770	PTPN1	protein	enzyme	percent_activity	human	0	5770	PTPN1	protein	enzyme	NA
NVS_ENZ_hPTPN11	PTPN11	protein tyrosine phosphatase, non-receptor type 11	positive	enzyme reporter	enzyme activity	microplate: 384-well plate	biochemical	protein single	enzyme activity	NVS	regulation of catalytic activity	cell-free	NA	NA	NA	1066	single	Fluorescence and electrophoretic mobility shift	Fluorescence	Fluorescence intensity	20	loss	phosphatase	non-receptor tyrosine phosphatase	5781	PTPN11	protein	enzyme	percent_activity	human	2	5781	PTPN11	protein	enzyme	NA
NVS_ENZ_hPTPN11_Activator	PTPN11	protein tyrosine phosphatase, non-receptor type 11	negative	enzyme reporter	enzyme activity	microplate: 384-well plate	biochemical	protein single	enzyme activity	NVS	regulation of catalytic activity	cell-free	NA	NA	NA	1066	single	Fluorescence and electrophoretic mobility shift	Fluorescence	Fluorescence intensity	0	loss	phosphatase	non-receptor tyrosine phosphatase	5781	PTPN11	protein	enzyme	percent_activity	human	0	5781	PTPN11	protein	enzyme	NA
NVS_ENZ_hPTPN12	PTPN12	protein tyrosine phosphatase, non-receptor type 12	positive	enzyme reporter	enzyme activity	microplate: 384-well plate	biochemical	protein single	enzyme activity	NVS	regulation of catalytic activity	cell-free	NA	NA	NA	1066	single	Fluorescence and electrophoretic mobility shift	Fluorescence	Fluorescence intensity	13	loss	phosphatase	non-receptor tyrosine phosphatase	5782	PTPN12	protein	enzyme	percent_activity	human	1	5782	PTPN12	protein	enzyme	NA
NVS_ENZ_hPTPN12_Activator	PTPN12	protein tyrosine phosphatase, non-receptor type 12	negative	enzyme reporter	enzyme activity	microplate: 384-well plate	biochemical	protein single	enzyme activity	NVS	regulation of catalytic activity	cell-free	NA	NA	NA	1066	single	Fluorescence and electrophoretic mobility shift	Fluorescence	Fluorescence intensity	1	loss	phosphatase	non-receptor tyrosine phosphatase	5782	PTPN12	protein	enzyme	percent_activity	human	0	5782	PTPN12	protein	enzyme	NA
NVS_ENZ_hPTPN13	PTPN13	protein tyrosine phosphatase, non-receptor type 13 (APO-1/CD95 (Fas)-associated phosphatase	positive	enzyme reporter	enzyme activity	microplate: 384-well plate	biochemical	protein single	enzyme activity	NVS	regulation of catalytic activity	cell-free	NA	NA	NA	1059	single	Fluorescence and electrophoretic mobility shift	Fluorescence	Fluorescence intensity	12	loss	phosphatase	non-receptor tyrosine phosphatase	5783	PTPN13	protein	enzyme	percent_activity	human	1	5783	PTPN13	protein	enzyme	NA
NVS_ENZ_hPTPN13_Activator	PTPN13	protein tyrosine phosphatase, non-receptor type 13 (APO-1/CD95 (Fas)-associated phosphatase	negative	enzyme reporter	enzyme activity	microplate: 384-well plate	biochemical	protein single	enzyme activity	NVS	regulation of catalytic activity	cell-free	NA	NA	NA	1059	single	Fluorescence and electrophoretic mobility shift	Fluorescence	Fluorescence intensity	0	loss	phosphatase	non-receptor tyrosine phosphatase	5783	PTPN13	protein	enzyme	percent_activity	human	0	5783	PTPN13	protein	enzyme	NA
NVS_ENZ_hPTPN14	PTPN14	protein tyrosine phosphatase, non-receptor type 14	positive	enzyme reporter	enzyme activity	microplate: 384-well plate	biochemical	protein single	enzyme activity	NVS	regulation of catalytic activity	cell-free	NA	NA	NA	1059	single	Fluorescence and electrophoretic mobility shift	Fluorescence	Fluorescence intensity	5	loss	phosphatase	non-receptor tyrosine phosphatase	5784	PTPN14	protein	enzyme	percent_activity	human	0	5784	PTPN14	protein	enzyme	NA
NVS_ENZ_hPTPN14_Activator	PTPN14	protein tyrosine phosphatase, non-receptor type 14	negative	enzyme reporter	enzyme activity	microplate: 384-well plate	biochemical	protein single	enzyme activity	NVS	regulation of catalytic activity	cell-free	NA	NA	NA	1059	single	Fluorescence and electrophoretic mobility shift	Fluorescence	Fluorescence intensity	0	loss	phosphatase	non-receptor tyrosine phosphatase	5784	PTPN14	protein	enzyme	percent_activity	human	0	5784	PTPN14	protein	enzyme	NA
NVS_ENZ_hPTPN4	PTPN4	protein tyrosine phosphatase, non-receptor type 4 (megakaryocyte)	positive	enzyme reporter	enzyme activity	microplate: 384-well plate	biochemical	protein single	enzyme activity	NVS	regulation of catalytic activity	cell-free	SF9	NA	NA	1059	single	Fluorescence and electrophoretic mobility shift	Fluorescence	Fluorescence intensity	9	loss	phosphatase	non-receptor tyrosine phosphatase	5775	PTPN4	protein	enzyme	percent_activity	human	1	5775	PTPN4	protein	enzyme	NA
NVS_ENZ_hPTPN4_Activator	PTPN4	protein tyrosine phosphatase, non-receptor type 4 (megakaryocyte)	negative	enzyme reporter	enzyme activity	microplate: 384-well plate	biochemical	protein single	enzyme activity	NVS	regulation of catalytic activity	cell-free	SF9	NA	NA	1059	single	Fluorescence and electrophoretic mobility shift	Fluorescence	Fluorescence intensity	1	loss	phosphatase	non-receptor tyrosine phosphatase	5775	PTPN4	protein	enzyme	percent_activity	human	0	5775	PTPN4	protein	enzyme	NA
NVS_ENZ_hPTPN6	PTPN6	protein tyrosine phosphatase, non-receptor type 6	positive	enzyme reporter	enzyme activity	microplate: 384-well plate	biochemical	protein single	enzyme activity	NVS	regulation of catalytic activity	cell-free	SF9	NA	NA	1059	single	Fluorescence and electrophoretic mobility shift	Fluorescence	Fluorescence intensity	5	loss	phosphatase	non-receptor tyrosine phosphatase	5777	PTPN6	protein	enzyme	percent_activity	human	0	5777	PTPN6	protein	enzyme	NA
NVS_ENZ_hPTPN6_Activator	PTPN6	protein tyrosine phosphatase, non-receptor type 6	negative	enzyme reporter	enzyme activity	microplate: 384-well plate	biochemical	protein single	enzyme activity	NVS	regulation of catalytic activity	cell-free	SF9	NA	NA	1059	single	Fluorescence and electrophoretic mobility shift	Fluorescence	Fluorescence intensity	8	loss	phosphatase	non-receptor tyrosine phosphatase	5777	PTPN6	protein	enzyme	percent_activity	human	1	5777	PTPN6	protein	enzyme	NA
NVS_ENZ_hPTPN9	PTPN9	protein tyrosine phosphatase, non-receptor type 9	positive	enzyme reporter	enzyme activity	microplate: 384-well plate	biochemical	protein single	enzyme activity	NVS	regulation of catalytic activity	cell-free	SF9	NA	NA	959	single	Fluorescence and electrophoretic mobility shift	Fluorescence	Fluorescence intensity	14	loss	phosphatase	non-receptor tyrosine phosphatase	5780	PTPN9	protein	enzyme	percent_activity	human	1	5780	PTPN9	protein	enzyme	NA
NVS_ENZ_hPTPN9_Activator	PTPN9	protein tyrosine phosphatase, non-receptor type 9	negative	enzyme reporter	enzyme activity	microplate: 384-well plate	biochemical	protein single	enzyme activity	NVS	regulation of catalytic activity	cell-free	SF9	NA	NA	959	single	Fluorescence and electrophoretic mobility shift	Fluorescence	Fluorescence intensity	4	loss	phosphatase	non-receptor tyrosine phosphatase	5780	PTPN9	protein	enzyme	percent_activity	human	0	5780	PTPN9	protein	enzyme	NA
NVS_ENZ_hPTPRB	PTPRB	protein tyrosine phosphatase, receptor type, B	positive	enzyme reporter	enzyme activity	microplate: 384-well plate	biochemical	protein single	enzyme activity	NVS	regulation of catalytic activity	cell-free	NA	NA	NA	1066	single	Fluorescence and electrophoretic mobility shift	Fluorescence	Fluorescence intensity	11	loss	phosphatase	receptor tyrosine phosphatase	5787	PTPRB	protein	enzyme	percent_activity	human	1	5787	PTPRB	protein	enzyme	NA
NVS_ENZ_hPTPRB_Activator	PTPRB	protein tyrosine phosphatase, receptor type, B	negative	enzyme reporter	enzyme activity	microplate: 384-well plate	biochemical	protein single	enzyme activity	NVS	regulation of catalytic activity	cell-free	NA	NA	NA	1066	single	Fluorescence and electrophoretic mobility shift	Fluorescence	Fluorescence intensity	0	loss	phosphatase	receptor tyrosine phosphatase	5787	PTPRB	protein	enzyme	percent_activity	human	0	5787	PTPRB	protein	enzyme	NA
NVS_ENZ_hPTPRC	PTPRC	protein tyrosine phosphatase, receptor type, C	positive	enzyme reporter	enzyme activity	microplate: 96-well plate	biochemical	protein single	enzyme activity	NVS	regulation of catalytic activity	cell-free	yeast cells	NA	NA	1059	single	Colorimetric	Spectrophotometry	Absorbance	31	loss	phosphatase	receptor tyrosine phosphatase	5788	PTPRC	protein	enzyme	percent_activity	human	3	5788	PTPRC	protein	enzyme	NA
NVS_ENZ_hPTPRC_Activator	PTPRC	protein tyrosine phosphatase, receptor type, C	negative	enzyme reporter	enzyme activity	microplate: 96-well plate	biochemical	protein single	enzyme activity	NVS	regulation of catalytic activity	cell-free	yeast cells	NA	NA	1059	single	Colorimetric	Spectrophotometry	Absorbance	0	loss	phosphatase	receptor tyrosine phosphatase	5788	PTPRC	protein	enzyme	percent_activity	human	0	5788	PTPRC	protein	enzyme	NA
NVS_ENZ_hPTPRF	PTPRF	protein tyrosine phosphatase, receptor type, F	positive	enzyme reporter	enzyme activity	microplate: 384-well plate	biochemical	protein single	enzyme activity	NVS	regulation of catalytic activity	cell-free	NA	NA	NA	1059	single	Fluorescence and electrophoretic mobility shift	Fluorescence	Fluorescence intensity	6	loss	phosphatase	receptor tyrosine phosphatase	5792	PTPRF	protein	enzyme	percent_activity	human	1	5792	PTPRF	protein	enzyme	NA
NVS_ENZ_hPTPRF_Activator	PTPRF	protein tyrosine phosphatase, receptor type, F	negative	enzyme reporter	enzyme activity	microplate: 384-well plate	biochemical	protein single	enzyme activity	NVS	regulation of catalytic activity	cell-free	NA	NA	NA	1059	single	Fluorescence and electrophoretic mobility shift	Fluorescence	Fluorescence intensity	0	loss	phosphatase	receptor tyrosine phosphatase	5792	PTPRF	protein	enzyme	percent_activity	human	0	5792	PTPRF	protein	enzyme	NA
NVS_ENZ_hPTPRM	PTPRM	protein tyrosine phosphatase, receptor type, M	positive	enzyme reporter	enzyme activity	microplate: 384-well plate	biochemical	protein single	enzyme activity	NVS	regulation of catalytic activity	cell-free	NA	NA	NA	1059	single	Fluorescence and electrophoretic mobility shift	Fluorescence	Fluorescence intensity	10	loss	phosphatase	receptor tyrosine phosphatase	5797	PTPRM	protein	enzyme	percent_activity	human	1	5797	PTPRM	protein	enzyme	NA
NVS_ENZ_hPTPRM_Activator	PTPRM	protein tyrosine phosphatase, receptor type, M	negative	enzyme reporter	enzyme activity	microplate: 384-well plate	biochemical	protein single	enzyme activity	NVS	regulation of catalytic activity	cell-free	NA	NA	NA	1059	single	Fluorescence and electrophoretic mobility shift	Fluorescence	Fluorescence intensity	0	loss	phosphatase	receptor tyrosine phosphatase	5797	PTPRM	protein	enzyme	percent_activity	human	0	5797	PTPRM	protein	enzyme	NA
NVS_ENZ_hRAF1	RAF1	v-raf-1 murine leukemia viral oncogene homolog 1	positive	enzyme reporter	enzyme activity	microplate: 384-well plate	biochemical	protein single	enzyme activity	NVS	regulation of catalytic activity	cell-free	NA	NA	NA	1059	single	Fluorescence and electrophoretic mobility shift	Fluorescence	Fluorescence intensity	8	loss	kinase	serine/threonine kinase	5894	RAF1	protein	enzyme	percent_activity	human	1	5894	RAF1	protein	enzyme	NA
NVS_ENZ_hRAF1_Activator	RAF1	v-raf-1 murine leukemia viral oncogene homolog 1	negative	enzyme reporter	enzyme activity	microplate: 384-well plate	biochemical	protein single	enzyme activity	NVS	regulation of catalytic activity	cell-free	NA	NA	NA	1059	single	Fluorescence and electrophoretic mobility shift	Fluorescence	Fluorescence intensity	0	loss	kinase	serine/threonine kinase	5894	RAF1	protein	enzyme	percent_activity	human	0	5894	RAF1	protein	enzyme	NA
ATG_RARa_TRANS	RARA	retinoic acid receptor, alpha	positive	inducible reporter	mRNA induction	microplate: 24-well plate	cell-based	cell-based	reporter gene	ATG	regulation of transcription factor activity	cell line	NA	adherent	HepG2	1857	multiplexed	RT-PCR and Capillary electrophoresis	Fluorescence	Fluorescence intensity	77	gain	nuclear receptor	non-steroidal	5914	RARA	protein	transcription factor	fold_induction	human	4	5914	RARA	rna	mRNA	liver
NVS_NR_hRAR_Antagonist	RARA	retinoic acid receptor, alpha	positive	binding reporter	fret	microplate: 384-well plate	biochemical	protein single	binding	NVS	receptor binding	cell-free	NA	NA	NA	1858	single	TR-FRET	Fluorescence	FRET: TR-FRET	35	loss	nuclear receptor	non-steroidal	5914	RARA	protein	receptor	percent_activity	human	2	5914	RARA	protein	receptor	NA
NVS_NR_hRARa_Agonist	RARA	retinoic acid receptor, alpha	positive	binding reporter	fret	microplate: 384-well plate	biochemical	protein single	binding	NVS	receptor binding	cell-free	NA	NA	NA	1858	single	TR-FRET	Fluorescence	FRET: TR-FRET	23	loss	nuclear receptor	non-steroidal	5914	RARA	protein	receptor	percent_activity	human	1	5914	RARA	protein	receptor	NA
ATG_DR5_CIS	RARA;RARB;RARG	retinoic acid receptor, alpha; retinoic acid receptor, beta; retinoic acid receptor, gamma	positive	inducible reporter	mRNA induction	microplate: 24-well plate	cell-based	cell-based	reporter gene	ATG	regulation of transcription factor activity	cell line	NA	adherent	HepG2	1857	multiplexed	RT-PCR and Capillary electrophoresis	Fluorescence	Fluorescence intensity	41	gain	nuclear receptor	non-steroidal	5914;5915;5916	RARA;RARB;RARG	protein	transcription factor	fold_induction	human	2	5914;5915;5916	RARA;RARB;RARG	rna	mRNA	liver
ATG_RARb_TRANS	RARB	retinoic acid receptor, beta	positive	inducible reporter	mRNA induction	microplate: 24-well plate	cell-based	cell-based	reporter gene	ATG	regulation of transcription factor activity	cell line	NA	adherent	HepG2	1857	multiplexed	RT-PCR and Capillary electrophoresis	Fluorescence	Fluorescence intensity	43	gain	nuclear receptor	non-steroidal	5915	RARB	protein	transcription factor	fold_induction	human	2	5915	RARB	rna	mRNA	liver
ATG_RARg_TRANS	RARG	retinoic acid receptor, gamma	positive	inducible reporter	mRNA induction	microplate: 24-well plate	cell-based	cell-based	reporter gene	ATG	regulation of transcription factor activity	cell line	NA	adherent	HepG2	1857	multiplexed	RT-PCR and Capillary electrophoresis	Fluorescence	Fluorescence intensity	71	gain	nuclear receptor	non-steroidal	5916	RARG	protein	transcription factor	fold_induction	human	4	5916	RARG	rna	mRNA	liver
NVS_ENZ_hROCK1	ROCK1	Rho-associated, coiled-coil containing protein kinase 1	positive	enzyme reporter	enzyme activity	microplate: 384-well plate	biochemical	protein single	enzyme activity	NVS	regulation of catalytic activity	cell-free	NA	NA	NA	1059	single	Fluorescence and electrophoretic mobility shift	Fluorescence	Fluorescence intensity	1	loss	kinase	serine/threonine kinase	6093	ROCK1	protein	enzyme	percent_activity	human	0	6093	ROCK1	protein	enzyme	NA
NVS_ENZ_hROCK1_Activator	ROCK1	Rho-associated, coiled-coil containing protein kinase 1	negative	enzyme reporter	enzyme activity	microplate: 384-well plate	biochemical	protein single	enzyme activity	NVS	regulation of catalytic activity	cell-free	NA	NA	NA	1059	single	Fluorescence and electrophoretic mobility shift	Fluorescence	Fluorescence intensity	0	loss	kinase	serine/threonine kinase	6093	ROCK1	protein	enzyme	percent_activity	human	0	6093	ROCK1	protein	enzyme	NA
ATG_RORE_CIS	RORA;RORB;RORC	RAR-related orphan receptor A; RAR-related orphan receptor B; RAR-related orphan receptor C	positive	inducible reporter	mRNA induction	microplate: 24-well plate	cell-based	cell-based	reporter gene	ATG	regulation of transcription factor activity	cell line	NA	adherent	HepG2	1857	multiplexed	RT-PCR and Capillary electrophoresis	Fluorescence	Fluorescence intensity	29	gain	nuclear receptor	non-steroidal	6095;6096;6097	RORA;RORB;RORC	protein	transcription factor	fold_induction	human	2	6095;6096;6097	RORA;RORB;RORC	rna	mRNA	liver
ATG_RORb_TRANS	RORB	RAR-related orphan receptor B	positive	inducible reporter	mRNA induction	microplate: 24-well plate	cell-based	cell-based	reporter gene	ATG	regulation of transcription factor activity	cell line	NA	adherent	HepG2	1857	multiplexed	RT-PCR and Capillary electrophoresis	Fluorescence	Fluorescence intensity	64	gain	nuclear receptor	non-steroidal	6096	RORB	protein	transcription factor	fold_induction	human	3	6096	RORB	rna	mRNA	liver
ATG_RORg_TRANS	RORC	RAR-related orphan receptor C	positive	inducible reporter	mRNA induction	microplate: 24-well plate	cell-based	cell-based	reporter gene	ATG	regulation of transcription factor activity	cell line	NA	adherent	HepG2	1857	multiplexed	RT-PCR and Capillary electrophoresis	Fluorescence	Fluorescence intensity	30	gain	nuclear receptor	non-steroidal	6097	RORC	protein	transcription factor	fold_induction	human	2	6097	RORC	rna	mRNA	liver
NVS_ENZ_hMsk1	RPS6KA5	ribosomal protein S6 kinase, 90kDa, polypeptide 5	positive	enzyme reporter	enzyme activity	microplate: 384-well plate	biochemical	protein single	enzyme activity	NVS	regulation of catalytic activity	cell-free	NA	NA	NA	1059	single	Fluorescence and electrophoretic mobility shift	Fluorescence	Fluorescence intensity	6	loss	kinase	serine/threonine kinase	9252	RPS6KA5	protein	enzyme	percent_activity	human	1	9252	RPS6KA5	protein	enzyme	NA
NVS_ENZ_hMsk1_Activator	RPS6KA5	ribosomal protein S6 kinase, 90kDa, polypeptide 5	negative	enzyme reporter	enzyme activity	microplate: 384-well plate	biochemical	protein single	enzyme activity	NVS	regulation of catalytic activity	cell-free	NA	NA	NA	1059	single	Fluorescence and electrophoretic mobility shift	Fluorescence	Fluorescence intensity	0	loss	kinase	serine/threonine kinase	9252	RPS6KA5	protein	enzyme	percent_activity	human	0	9252	RPS6KA5	protein	enzyme	NA
ATG_RXRa_TRANS	RXRA	retinoid X receptor, alpha	positive	inducible reporter	mRNA induction	microplate: 24-well plate	cell-based	cell-based	reporter gene	ATG	regulation of transcription factor activity	cell line	NA	adherent	HepG2	1857	multiplexed	RT-PCR and Capillary electrophoresis	Fluorescence	Fluorescence intensity	35	gain	nuclear receptor	non-steroidal	6256	RXRA	protein	transcription factor	fold_induction	human	2	6256	RXRA	rna	mRNA	liver
ATG_RXRb_TRANS	RXRB	retinoid X receptor, beta	positive	inducible reporter	mRNA induction	microplate: 24-well plate	cell-based	cell-based	reporter gene	ATG	regulation of transcription factor activity	cell line	NA	adherent	HepG2	1857	multiplexed	RT-PCR and Capillary electrophoresis	Fluorescence	Fluorescence intensity	261	gain	nuclear receptor	non-steroidal	6257	RXRB	protein	transcription factor	fold_induction	human	14	6257	RXRB	rna	mRNA	liver
BSK_CASM3C_SAA_down	SAA1	serum amyloid A1	negative	binding reporter	immunoassay: elisa	microplate: 96-well plate	cell-based	cell-based	signaling	BSK	regulation of gene expression	primary cell	NA	NA	HCAVSC	775	multiplexed	ELISA	Fluorescence	Fluorescence intensity	174	both	cell adhesion molecules	apolipoproteins	6288	SAA1	protein	protein-specified	fold_induction	human	22	6288	SAA1	protein	protein-specified	vascular
BSK_CASM3C_SAA_up	SAA1	serum amyloid A1	positive	binding reporter	immunoassay: elisa	microplate: 96-well plate	cell-based	cell-based	signaling	BSK	regulation of gene expression	primary cell	NA	NA	HCAVSC	775	multiplexed	ELISA	Fluorescence	Fluorescence intensity	229	both	cell adhesion molecules	apolipoproteins	6288	SAA1	protein	protein-specified	fold_induction	human	30	6288	SAA1	protein	protein-specified	vascular
BSK_SM3C_SAA_down	SAA1	serum amyloid A1	negative	binding reporter	immunoassay: elisa	microplate: 96-well plate	cell-based	cell-based	signaling	BSK	regulation of gene expression	primary cell co-culture	NA	NA	HUVEC, HVSMC	292	multiplexed	ELISA	Fluorescence	Fluorescence intensity	80	both	cell adhesion molecules	apolipoproteins	6288	SAA1	protein	protein-specified	fold_induction	human	27	6288	SAA1	protein	protein-specified	vascular
BSK_SM3C_SAA_up	SAA1	serum amyloid A2	positive	binding reporter	immunoassay: elisa	microplate: 96-well plate	cell-based	cell-based	signaling	BSK	regulation of gene expression	primary cell co-culture	NA	NA	HUVEC, HVSMC	292	multiplexed	ELISA	Fluorescence	Fluorescence intensity	99	both	cell adhesion molecules	apolipoproteins	6288	SAA1	protein	protein-specified	fold_induction	human	34	6288	SAA1	protein	protein-specified	vascular
NVS_IC_rNaCh_site2	Scn1a	sodium channel, voltage-gated, type I, alpha subunit	positive	binding reporter	radioligand binding	microplate: 48-well plate	biochemical	protein single	binding	NVS	receptor binding	tissue-based cell-free	Rat forebrain membranes	NA	NA	1059	single	Filter-based radiodetection	Radiometry	Scintillation counting	85	loss	ion channel	sodium channel	81574	Scn1a	protein	receptor	percent_activity	rat	8	81574	Scn1a	protein	receptor	brain
BSK_3C_Eselectin_down	SELE	selectin E	negative	binding reporter	immunoassay: elisa	microplate: 96-well plate	cell-based	cell-based	signaling	BSK	regulation of gene expression	primary cell	NA	NA	HUVEC	1058	multiplexed	ELISA	Fluorescence	Fluorescence intensity	214	both	cell adhesion molecules	selectins	6401	SELE	protein	protein-specified	fold_induction	human	20	6401	SELE	protein	protein-specified	vascular
BSK_3C_Eselectin_up	SELE	selectin E	positive	binding reporter	immunoassay: elisa	microplate: 96-well plate	cell-based	cell-based	signaling	BSK	regulation of gene expression	primary cell	NA	NA	HUVEC	1058	multiplexed	ELISA	Fluorescence	Fluorescence intensity	5	both	cell adhesion molecules	selectins	6401	SELE	protein	protein-specified	fold_induction	human	0	6401	SELE	protein	protein-specified	vascular
BSK_LPS_Eselectin_down	SELE	selectin E	negative	binding reporter	immunoassay: elisa	microplate: 96-well plate	cell-based	cell-based	signaling	BSK	regulation of gene expression	primary cell co-culture	NA	NA	HUVEC, PBMC	1058	multiplexed	ELISA	Fluorescence	Fluorescence intensity	209	both	cell adhesion molecules	selectins	6401	SELE	protein	protein-specified	fold_induction	human	20	6401	SELE	protein	protein-specified	vascular
BSK_LPS_Eselectin_up	SELE	selectin E	positive	binding reporter	immunoassay: elisa	microplate: 96-well plate	cell-based	cell-based	signaling	BSK	regulation of gene expression	primary cell co-culture	NA	NA	HUVEC, PBMC	1058	multiplexed	ELISA	Fluorescence	Fluorescence intensity	32	both	cell adhesion molecules	selectins	6401	SELE	protein	protein-specified	fold_induction	human	3	6401	SELE	protein	protein-specified	vascular
BSK_SAg_Eselectin_down	SELE	selectin E	negative	binding reporter	immunoassay: elisa	microplate: 96-well plate	cell-based	cell-based	signaling	BSK	regulation of gene expression	primary cell co-culture	NA	NA	HUVEC, PBMC	1058	multiplexed	ELISA	Fluorescence	Fluorescence intensity	316	both	cell adhesion molecules	selectins	6401	SELE	protein	protein-specified	fold_induction	human	30	6401	SELE	protein	protein-specified	vascular
BSK_SAg_Eselectin_up	SELE	selectin E	positive	binding reporter	immunoassay: elisa	microplate: 96-well plate	cell-based	cell-based	signaling	BSK	regulation of gene expression	primary cell co-culture	NA	NA	HUVEC, PBMC	1058	multiplexed	ELISA	Fluorescence	Fluorescence intensity	82	both	cell adhesion molecules	selectins	6401	SELE	protein	protein-specified	fold_induction	human	8	6401	SELE	protein	protein-specified	vascular
BSK_4H_Pselectin_down	SELP	selectin P (granule membrane protein 140kDa, antigen CD62)	negative	binding reporter	immunoassay: elisa	microplate: 96-well plate	cell-based	cell-based	signaling	BSK	regulation of gene expression	primary cell	NA	NA	HUVEC	1058	multiplexed	ELISA	Fluorescence	Fluorescence intensity	212	both	cell adhesion molecules	selectins	6403	SELP	protein	protein-specified	fold_induction	human	20	6403	SELP	protein	protein-specified	vascular
BSK_4H_Pselectin_up	SELP	selectin P (granule membrane protein 140kDa, antigen CD62)	positive	binding reporter	immunoassay: elisa	microplate: 96-well plate	cell-based	cell-based	signaling	BSK	regulation of gene expression	primary cell	NA	NA	HUVEC	1058	multiplexed	ELISA	Fluorescence	Fluorescence intensity	14	both	cell adhesion molecules	selectins	6403	SELP	protein	protein-specified	fold_induction	human	1	6403	SELP	protein	protein-specified	vascular
BSK_BE3C_PAI1_down	SERPINE1	serpin peptidase inhibitor, clade E (nexin, plasminogen activator inhibitor type 1), member 1	negative	binding reporter	immunoassay: elisa	microplate: 96-well plate	cell-based	cell-based	signaling	BSK	regulation of gene expression	primary cell	NA	NA	HBEC	1058	multiplexed	ELISA	Fluorescence	Fluorescence intensity	195	both	protease inhibitor	plasmogen activator inhibitor	5054	SERPINE1	protein	protein-specified	fold_induction	human	18	5054	SERPINE1	protein	protein-specified	lung
BSK_BE3C_PAI1_up	SERPINE1	serpin peptidase inhibitor, clade E (nexin, plasminogen activator inhibitor type 1), member 2	positive	binding reporter	immunoassay: elisa	microplate: 96-well plate	cell-based	cell-based	signaling	BSK	regulation of gene expression	primary cell	NA	NA	HBEC	1058	multiplexed	ELISA	Fluorescence	Fluorescence intensity	16	both	protease inhibitor	plasmogen activator inhibitor	5054	SERPINE1	protein	protein-specified	fold_induction	human	2	5054	SERPINE1	protein	protein-specified	lung
BSK_hDFCGF_PAI1_down	SERPINE1	serpin peptidase inhibitor, clade E (nexin, plasminogen activator inhibitor type 1), member 1	negative	binding reporter	immunoassay: elisa	microplate: 96-well plate	cell-based	cell-based	signaling	BSK	regulation of gene expression	primary cell	NA	NA	HDF	1058	multiplexed	ELISA	Fluorescence	Fluorescence intensity	301	both	protease inhibitor	plasmogen activator inhibitor	5054	SERPINE1	protein	protein-specified	fold_induction	human	28	5054	SERPINE1	protein	protein-specified	skin
BSK_hDFCGF_PAI1_up	SERPINE1	serpin peptidase inhibitor, clade E (nexin, plasminogen activator inhibitor type 1), member 1	positive	binding reporter	immunoassay: elisa	microplate: 96-well plate	cell-based	cell-based	signaling	BSK	regulation of gene expression	primary cell	NA	NA	HDF	1058	multiplexed	ELISA	Fluorescence	Fluorescence intensity	41	both	protease inhibitor	plasmogen activator inhibitor	5054	SERPINE1	protein	protein-specified	fold_induction	human	4	5054	SERPINE1	protein	protein-specified	skin
NVS_ENZ_hSGK1	SGK1	serum/glucocorticoid regulated kinase 1	positive	enzyme reporter	enzyme activity	microplate: 96-well plate	biochemical	protein single	enzyme activity	NVS	regulation of catalytic activity	cell-free	NA	NA	NA	293	single	Fluorescence and electrophoretic mobility shift	Fluorescence	Fluorescence intensity	3	loss	kinase	serine/threonine kinase	6446	SGK1	protein	enzyme	percent_activity	human	1	6446	SGK1	protein	enzyme	NA
NVS_ENZ_hSGK1_Activator	SGK1	serum/glucocorticoid regulated kinase 1	negative	enzyme reporter	enzyme activity	microplate: 96-well plate	biochemical	protein single	enzyme activity	NVS	regulation of catalytic activity	cell-free	NA	NA	NA	293	single	Fluorescence and electrophoretic mobility shift	Fluorescence	Fluorescence intensity	0	loss	kinase	serine/threonine kinase	6446	SGK1	protein	enzyme	percent_activity	human	0	6446	SGK1	protein	enzyme	NA
NVS_OR_gSIGMA_NonSelective	Sigmar1	sigma non-opioid intracellular receptor 1	positive	binding reporter	radioligand binding	microplate: 48-well plate	biochemical	protein single	binding	NVS	receptor binding	tissue-based cell-free	Guinea pig brain membranes	NA	NA	1059	single	Filter-based radiodetection	Radiometry	Scintillation counting	68	loss	misc protein	chaperone	100135589	Sigmar1	protein	receptor	percent_activity	guinea pig	6	100135589	Sigmar1	protein	receptor	brain
NVS_ENZ_hSIRT1	SIRT1	sirtuin 1	positive	enzyme reporter	enzyme activity	microplate: 384-well plate	biochemical	protein single	enzyme activity	NVS	regulation of catalytic activity	cell-free	NA	NA	NA	1059	single	Fluorescence and electrophoretic mobility shift	Fluorescence	Fluorescence intensity	17	loss	hydrolase	protein deacetylase	23411	SIRT1	protein	enzyme	percent_activity	human	2	23411	SIRT1	protein	enzyme	NA
NVS_ENZ_hSIRT1_Activator	SIRT1	sirtuin 1	negative	enzyme reporter	enzyme activity	microplate: 384-well plate	biochemical	protein single	enzyme activity	NVS	regulation of catalytic activity	cell-free	NA	NA	NA	1059	single	Fluorescence and electrophoretic mobility shift	Fluorescence	Fluorescence intensity	0	loss	hydrolase	protein deacetylase	23411	SIRT1	protein	enzyme	percent_activity	human	0	23411	SIRT1	protein	enzyme	NA
NVS_ENZ_hSIRT2	SIRT2	sirtuin 2	positive	enzyme reporter	enzyme activity	microplate: 384-well plate	biochemical	protein single	enzyme activity	NVS	regulation of catalytic activity	cell-free	NA	NA	NA	1059	single	Fluorescence and electrophoretic mobility shift	Fluorescence	Fluorescence intensity	15	loss	hydrolase	protein deacetylase	22933	SIRT2	protein	enzyme	percent_activity	human	1	22933	SIRT2	protein	enzyme	NA
NVS_ENZ_hSIRT2_Activator	SIRT2	sirtuin 2	negative	enzyme reporter	enzyme activity	microplate: 384-well plate	biochemical	protein single	enzyme activity	NVS	regulation of catalytic activity	cell-free	NA	NA	NA	1059	single	Fluorescence and electrophoretic mobility shift	Fluorescence	Fluorescence intensity	0	loss	hydrolase	protein deacetylase	22933	SIRT2	protein	enzyme	percent_activity	human	0	22933	SIRT2	protein	enzyme	NA
NVS_ENZ_hSIRT3	SIRT3	sirtuin 3	positive	enzyme reporter	enzyme activity	microplate: 384-well plate	biochemical	protein single	enzyme activity	NVS	regulation of catalytic activity	cell-free	NA	NA	NA	1059	single	Fluorescence and electrophoretic mobility shift	Fluorescence	Fluorescence intensity	8	loss	hydrolase	protein deacetylase	23410	SIRT3	protein	enzyme	percent_activity	human	1	23410	SIRT3	protein	enzyme	NA
NVS_ENZ_hSIRT3_Activator	SIRT3	sirtuin 3	negative	enzyme reporter	enzyme activity	microplate: 384-well plate	biochemical	protein single	enzyme activity	NVS	regulation of catalytic activity	cell-free	NA	NA	NA	1059	single	Fluorescence and electrophoretic mobility shift	Fluorescence	Fluorescence intensity	0	loss	hydrolase	protein deacetylase	23410	SIRT3	protein	enzyme	percent_activity	human	0	23410	SIRT3	protein	enzyme	NA
NVS_TR_rVMAT2	Slc18a2	solute carrier family 18 (vesicular monoamine), member 2	positive	binding reporter	radioligand binding	microplate: 96-well plate	biochemical	protein single	binding	NVS	receptor binding	tissue-based cell-free	Rat forebrain	NA	NA	1060	single	Filter-based radiodetection	Radiometry	Scintillation counting	43	loss	transporter	vesicular transporter	25549	Slc18a2	protein	transporter	percent_activity	rat	4	25549	Slc18a2	protein	transporter	brain
NVS_TR_hAdoT	SLC29A1	solute carrier family 29 (nucleoside transporters), member 1	positive	binding reporter	radioligand binding	microplate: 96-well plate	biochemical	protein single	binding	NVS	receptor binding	cell-free	U937	NA	NA	1059	single	Filter-based radiodetection	Radiometry	Scintillation counting	25	loss	transporter	nucleoside transporter	2030	SLC29A1	protein	transporter	percent_activity	human	2	2030	SLC29A1	protein	transporter	NA
NVS_TR_rAdoT	Slc29a1	solute carrier family 29 (nucleoside transporters), member 1	positive	binding reporter	radioligand binding	microplate: 48-well plate	biochemical	protein single	binding	NVS	receptor binding	tissue-based cell-free	Rat forebrain membranes	NA	NA	1059	single	Filter-based radiodetection	Radiometry	Scintillation counting	1	loss	transporter	nucleoside transporter	63997	Slc29a1	protein	transporter	percent_activity	rat	0	63997	Slc29a1	protein	transporter	brain
NVS_TR_hNET	SLC6A2	solute carrier family 6 (neurotransmitter transporter, noradrenalin), member 2	positive	binding reporter	radioligand binding	microplate: 96-well plate	biochemical	protein single	binding	NVS	receptor binding	cell-free	CHO	NA	NA	1064	single	Filter-based radiodetection	Radiometry	Scintillation counting	120	loss	transporter	neurotransmitter transporter	6530	SLC6A2	protein	transporter	percent_activity	human	11	6530	SLC6A2	protein	transporter	NA
NVS_TR_rNET	Slc6a2	solute carrier family 6 (neurotransmitter transporter, noradrenalin), member 2	positive	binding reporter	radioligand binding	microplate: 48-well plate	biochemical	protein single	binding	NVS	receptor binding	tissue-based cell-free	Rat forebrain membranes	NA	NA	1059	single	Filter-based radiodetection	Radiometry	Scintillation counting	18	loss	transporter	neurotransmitter transporter	83511	Slc6a2	protein	transporter	percent_activity	rat	2	83511	Slc6a2	protein	transporter	brain
NVS_TR_gDAT	Slc6a3	solute carrier family 6 (neurotransmitter transporter, dopamine)	positive	binding reporter	radioligand binding	microplate: 48-well plate	biochemical	protein single	binding	NVS	receptor binding	tissue-based cell-free	Guinea pig striatal membranes	NA	NA	1059	single	Filter-based radiodetection	Radiometry	Scintillation counting	84	loss	transporter	neurotransmitter transporter	100714898	Slc6a3	protein	transporter	percent_activity	guinea pig	8	100714898	Slc6a3	protein	transporter	brain
NVS_TR_hDAT	SLC6A3	solute carrier family 6 (neurotransmitter transporter, dopamine), member 3	positive	binding reporter	radioligand binding	microplate: 96-well plate	biochemical	protein single	binding	NVS	receptor binding	cell-free	NA	NA	NA	1059	single	Filter-based radiodetection	Radiometry	Scintillation counting	105	loss	transporter	neurotransmitter transporter	6531	SLC6A3	protein	transporter	percent_activity	human	10	6531	SLC6A3	protein	transporter	NA
NVS_TR_hSERT	SLC6A4	solute carrier family 6 (neurotransmitter transporter, serotonin), member 4	positive	binding reporter	radioligand binding	microplate: 96-well plate	biochemical	protein single	binding	NVS	receptor binding	tissue-based cell-free	Human platelet membranes	NA	NA	1059	single	Filter-based radiodetection	Radiometry	Scintillation counting	29	loss	transporter	neurotransmitter transporter	6532	SLC6A4	protein	transporter	percent_activity	human	3	6532	SLC6A4	protein	transporter	vascular
NVS_TR_rSERT	Slc6a4	solute carrier family 6 (neurotransmitter transporter, serotonin), member 4	positive	binding reporter	radioligand binding	microplate: 96-well plate	biochemical	protein single	binding	NVS	receptor binding	tissue-based cell-free	Rat forebrain membranes	NA	NA	1059	single	Filter-based radiodetection	Radiometry	Scintillation counting	44	loss	transporter	neurotransmitter transporter	25553	Slc6a4	protein	transporter	percent_activity	rat	4	25553	Slc6a4	protein	transporter	brain
ATG_BRE_CIS	SMAD1	SMAD family member 1	positive	inducible reporter	mRNA induction	microplate: 24-well plate	cell-based	cell-based	reporter gene	ATG	regulation of transcription factor activity	cell line	NA	adherent	HepG2	1857	multiplexed	RT-PCR and Capillary electrophoresis	Fluorescence	Fluorescence intensity	96	gain	dna binding	nuclear factor 1	4086	SMAD1	protein	transcription factor	fold_induction	human	5	4086	SMAD1	rna	mRNA	liver
ATG_Sox_CIS	SOX1	SRY (sex determining region Y)-box 1	positive	inducible reporter	mRNA induction	microplate: 24-well plate	cell-based	cell-based	reporter gene	ATG	regulation of transcription factor activity	cell line	NA	adherent	HepG2	1857	multiplexed	RT-PCR and Capillary electrophoresis	Fluorescence	Fluorescence intensity	3	gain	dna binding	HMG box protein	6656	SOX1	protein	transcription factor	fold_induction	human	0	6656	SOX1	rna	mRNA	liver
ATG_Sp1_CIS	SP1	Sp1 transcription factor	positive	inducible reporter	mRNA induction	microplate: 24-well plate	cell-based	cell-based	reporter gene	ATG	regulation of transcription factor activity	cell line	NA	adherent	HepG2	1857	multiplexed	RT-PCR and Capillary electrophoresis	Fluorescence	Fluorescence intensity	11	gain	dna binding	zinc finger	6667	SP1	protein	transcription factor	fold_induction	human	1	6667	SP1	rna	mRNA	liver
NVS_ENZ_hSRC	SRC	v-src sarcoma (Schmidt-Ruppin A-2) viral oncogene homolog (avian)	positive	enzyme reporter	enzyme activity	microplate: 384-well plate	biochemical	protein single	enzyme activity	NVS	regulation of catalytic activity	cell-free	NA	NA	NA	1059	single	Fluorescence and electrophoretic mobility shift	Fluorescence	Fluorescence intensity	5	loss	kinase	non-receptor tyrosine kinase	6714	SRC	protein	enzyme	percent_activity	human	0	6714	SRC	protein	enzyme	NA
NVS_ENZ_hSRC_Activator	SRC	v-src sarcoma (Schmidt-Ruppin A-2) viral oncogene homolog (avian)	negative	enzyme reporter	enzyme activity	microplate: 384-well plate	biochemical	protein single	enzyme activity	NVS	regulation of catalytic activity	cell-free	NA	NA	NA	1059	single	Fluorescence and electrophoretic mobility shift	Fluorescence	Fluorescence intensity	2	loss	kinase	non-receptor tyrosine kinase	6714	SRC	protein	enzyme	percent_activity	human	0	6714	SRC	protein	enzyme	NA
ATG_SREBP_CIS	SREBF1	sterol regulatory element binding transcription factor 1	positive	inducible reporter	mRNA induction	microplate: 24-well plate	cell-based	cell-based	reporter gene	ATG	regulation of transcription factor activity	cell line	NA	adherent	HepG2	1857	multiplexed	RT-PCR and Capillary electrophoresis	Fluorescence	Fluorescence intensity	18	gain	dna binding	basic leucine zipper	6720	SREBF1	protein	transcription factor	fold_induction	human	1	6720	SREBF1	rna	mRNA	liver
NVS_GPCR_rSST	Sstr1	somatostatin receptor 1	positive	binding reporter	radioligand binding	microplate: 96-well plate	biochemical	protein single	binding	NVS	receptor binding	tissue-based cell-free	Rat forebrain membranes	NA	NA	1059	single	Filter-based radiodetection	Radiometry	Scintillation counting	26	loss	gpcr	rhodopsin-like receptor	25033	Sstr1	protein	receptor	percent_activity	rat	2	25033	Sstr1	protein	receptor	brain
ATG_STAT3_CIS	STAT3	signal transducer and activator of transcription 3 (acute-phase response factor)	positive	inducible reporter	mRNA induction	microplate: 24-well plate	cell-based	cell-based	reporter gene	ATG	regulation of transcription factor activity	cell line	NA	adherent	HepG2	1857	multiplexed	RT-PCR and Capillary electrophoresis	Fluorescence	Fluorescence intensity	1	gain	dna binding	stat protein	6774	STAT3	protein	transcription factor	fold_induction	human	0	6774	STAT3	rna	mRNA	liver
NVS_ENZ_hSyk	SYK	spleen tyrosine kinase	positive	enzyme reporter	enzyme activity	microplate: 96-well plate	biochemical	protein single	enzyme activity	NVS	regulation of catalytic activity	cell-free	NA	NA	NA	293	single	Fluorescence and electrophoretic mobility shift	Fluorescence	Fluorescence intensity	2	loss	kinase	non-receptor tyrosine kinase	6850	SYK	protein	enzyme	percent_activity	human	1	6850	SYK	protein	enzyme	NA
NVS_ENZ_hSyk_Activator	SYK	spleen tyrosine kinase	negative	enzyme reporter	enzyme activity	microplate: 96-well plate	biochemical	protein single	enzyme activity	NVS	regulation of catalytic activity	cell-free	NA	NA	NA	293	single	Fluorescence and electrophoretic mobility shift	Fluorescence	Fluorescence intensity	0	loss	kinase	non-receptor tyrosine kinase	6850	SYK	protein	enzyme	percent_activity	human	0	6850	SYK	protein	enzyme	NA
NVS_GPCR_rNK1	Tacr1	tachykinin receptor 1	positive	binding reporter	radioligand binding	microplate: 48-well plate	biochemical	protein single	binding	NVS	receptor binding	tissue-based cell-free	Rat submaxillary gland membranes	NA	NA	1059	single	Filter-based radiodetection	Radiometry	Scintillation counting	20	loss	gpcr	rhodopsin-like receptor	24807	Tacr1	protein	receptor	percent_activity	rat	2	24807	Tacr1	protein	receptor	salivary gland
NVS_GPCR_hNK2	TACR2	tachykinin receptor 2	positive	binding reporter	radioligand binding	microplate: 96-well plate	biochemical	protein single	binding	NVS	receptor binding	cell-free	CHO	NA	NA	1059	single	Filter-based radiodetection	Radiometry	Scintillation counting	50	loss	gpcr	rhodopsin-like receptor	6865	TACR2	protein	receptor	percent_activity	human	5	6865	TACR2	protein	receptor	NA
NVS_GPCR_rNK3	Tacr3	tachykinin receptor 3	positive	binding reporter	radioligand binding	microplate: 48-well plate	biochemical	protein single	binding	NVS	receptor binding	tissue-based cell-free	Rat cortical membranes	NA	NA	1059	single	Filter-based radiodetection	Radiometry	Scintillation counting	20	loss	gpcr	rhodopsin-like receptor	24808	Tacr3	protein	receptor	percent_activity	rat	2	24808	Tacr3	protein	receptor	brain
NVS_GPCR_hTXA2	TBXA2R	thromboxane A2 receptor	positive	binding reporter	radioligand binding	microplate: 96-well plate	biochemical	protein single	binding	NVS	receptor binding	cell-free	Human platelets	NA	NA	959	single	Filter-based radiodetection	Radiometry	Scintillation counting	55	loss	gpcr	rhodopsin-like receptor	6915	TBXA2R	protein	receptor	percent_activity	human	6	6915	TBXA2R	protein	receptor	NA
NVS_ENZ_hTie2	TEK	TEK tyrosine kinase, endothelial	positive	enzyme reporter	enzyme activity	microplate: 384-well plate	biochemical	protein single	enzyme activity	NVS	regulation of catalytic activity	cell-free	NA	NA	NA	1069	single	Fluorescence and electrophoretic mobility shift	Fluorescence	Fluorescence intensity	15	loss	kinase	receptor tyrosine kinase	7010	TEK	protein	receptor	percent_activity	human	1	7010	TEK	protein	receptor	NA
NVS_ENZ_hTie2_Activator	TEK	TEK tyrosine kinase, endothelial	negative	enzyme reporter	enzyme activity	microplate: 384-well plate	biochemical	protein single	enzyme activity	NVS	regulation of catalytic activity	cell-free	NA	NA	NA	1069	single	Fluorescence and electrophoretic mobility shift	Fluorescence	Fluorescence intensity	0	loss	kinase	receptor tyrosine kinase	7010	TEK	protein	receptor	percent_activity	human	0	7010	TEK	protein	receptor	NA
ATG_AP_2_CIS	TFAP2A;TFAP2B;TFAP2D	transcription factor AP-2 alpha (activating enhancer binding protein 2 alpha); transcription factor AP-2 beta (activating enhancer binding protein 2 beta); transcription factor AP-2 delta (activating enhancer binding protein 2 delta)	positive	inducible reporter	mRNA induction	microplate: 24-well plate	cell-based	cell-based	reporter gene	ATG	regulation of transcription factor activity	cell line	NA	adherent	HepG2	1857	multiplexed	RT-PCR and Capillary electrophoresis	Fluorescence	Fluorescence intensity	0	gain	dna binding	non-basic leucine zipper	7020;7021;83741	TFAP2A;TFAP2B;TFAP2D	protein	transcription factor	fold_induction	human	0	7020;7021;83741	TFAP2A;TFAP2B;TFAP2D	rna	mRNA	liver
ATG_TGFb_CIS	TGFB1	transforming growth factor, beta 1	positive	inducible reporter	mRNA induction	microplate: 24-well plate	cell-based	cell-based	reporter gene	ATG	regulation of transcription factor activity	cell line	NA	adherent	HepG2	1857	multiplexed	RT-PCR and Capillary electrophoresis	Fluorescence	Fluorescence intensity	26	gain	growth factor	transforming growth factor beta	7040	TGFB1	protein	transcription factor	fold_induction	human	1	7040	TGFB1	rna	mRNA	liver
BSK_BE3C_TGFb1_down	TGFB1	transforming growth factor, beta 1	negative	binding reporter	immunoassay: elisa	microplate: 96-well plate	cell-based	cell-based	signaling	BSK	regulation of gene expression	primary cell	NA	NA	HBEC	1058	multiplexed	ELISA	Fluorescence	Fluorescence intensity	116	both	growth factor	transforming growth factor beta	7040	TGFB1	protein	protein-specified	fold_induction	human	11	7040	TGFB1	protein	protein-specified	lung
BSK_BE3C_TGFb1_up	TGFB1	transforming growth factor, beta 1	positive	binding reporter	immunoassay: elisa	microplate: 96-well plate	cell-based	cell-based	signaling	BSK	regulation of gene expression	primary cell	NA	NA	HBEC	1058	multiplexed	ELISA	Fluorescence	Fluorescence intensity	1	both	growth factor	transforming growth factor beta	7040	TGFB1	protein	protein-specified	fold_induction	human	0	7040	TGFB1	protein	protein-specified	lung
BSK_KF3CT_TGFb1_down	TGFB1	transforming growth factor, beta 1	negative	binding reporter	immunoassay: elisa	microplate: 96-well plate	cell-based	cell-based	signaling	BSK	regulation of gene expression	primary cell co-culture	NA	NA	HPK, HDF	1058	multiplexed	ELISA	Fluorescence	Fluorescence intensity	171	both	growth factor	transforming growth factor beta	7040	TGFB1	protein	protein-specified	fold_induction	human	16	7040	TGFB1	protein	protein-specified	skin
BSK_KF3CT_TGFb1_up	TGFB1	transforming growth factor, beta 1	positive	binding reporter	immunoassay: elisa	microplate: 96-well plate	cell-based	cell-based	signaling	BSK	regulation of gene expression	primary cell co-culture	NA	NA	HPK, HDF	1058	multiplexed	ELISA	Fluorescence	Fluorescence intensity	1	both	growth factor	transforming growth factor beta	7040	TGFB1	protein	protein-specified	fold_induction	human	0	7040	TGFB1	protein	protein-specified	skin
BSK_3C_Thrombomodulin_down	THBD	thrombomodulin	negative	binding reporter	immunoassay: elisa	microplate: 96-well plate	cell-based	cell-based	signaling	BSK	regulation of gene expression	primary cell	NA	NA	HUVEC	1058	multiplexed	ELISA	Fluorescence	Fluorescence intensity	30	both	gpcr	rhodopsin-like receptor	7056	THBD	protein	protein-specified	fold_induction	human	3	7056	THBD	protein	protein-specified	vascular
BSK_3C_Thrombomodulin_up	THBD	thrombomodulin	positive	binding reporter	immunoassay: elisa	microplate: 96-well plate	cell-based	cell-based	signaling	BSK	regulation of gene expression	primary cell	NA	NA	HUVEC	1058	multiplexed	ELISA	Fluorescence	Fluorescence intensity	162	both	gpcr	rhodopsin-like receptor	7056	THBD	protein	protein-specified	fold_induction	human	15	7056	THBD	protein	protein-specified	vascular
BSK_CASM3C_Thrombomodulin_down	THBD	thrombomodulin	negative	binding reporter	immunoassay: elisa	microplate: 96-well plate	cell-based	cell-based	signaling	BSK	regulation of gene expression	primary cell	NA	NA	HCAVSC	775	multiplexed	ELISA	Fluorescence	Fluorescence intensity	18	both	gpcr	rhodopsin-like receptor	7056	THBD	protein	protein-specified	fold_induction	human	2	7056	THBD	protein	protein-specified	vascular
BSK_CASM3C_Thrombomodulin_up	THBD	thrombomodulin	positive	binding reporter	immunoassay: elisa	microplate: 96-well plate	cell-based	cell-based	signaling	BSK	regulation of gene expression	primary cell	NA	NA	HCAVSC	775	multiplexed	ELISA	Fluorescence	Fluorescence intensity	111	both	gpcr	rhodopsin-like receptor	7056	THBD	protein	protein-specified	fold_induction	human	14	7056	THBD	protein	protein-specified	vascular
BSK_SM3C_Thrombomodulin_down	THBD	thrombomodulin	negative	binding reporter	immunoassay: elisa	microplate: 96-well plate	cell-based	cell-based	signaling	BSK	regulation of gene expression	primary cell co-culture	NA	NA	HUVEC, HVSMC	292	multiplexed	ELISA	Fluorescence	Fluorescence intensity	10	both	gpcr	rhodopsin-like receptor	7056	THBD	protein	protein-specified	fold_induction	human	3	7056	THBD	protein	protein-specified	vascular
BSK_SM3C_Thrombomodulin_up	THBD	thrombomodulin	positive	binding reporter	immunoassay: elisa	microplate: 96-well plate	cell-based	cell-based	signaling	BSK	regulation of gene expression	primary cell co-culture	NA	NA	HUVEC, HVSMC	292	multiplexed	ELISA	Fluorescence	Fluorescence intensity	74	both	gpcr	rhodopsin-like receptor	7056	THBD	protein	protein-specified	fold_induction	human	25	7056	THBD	protein	protein-specified	vascular
ATG_THRa1_TRANS	THRA	thyroid hormone receptor, alpha (erythroblastic leukemia viral (v-erb-a) oncogene homolog, avian)	positive	inducible reporter	mRNA induction	microplate: 24-well plate	cell-based	cell-based	reporter gene	ATG	regulation of transcription factor activity	cell line	NA	adherent	HepG2	1857	multiplexed	RT-PCR and Capillary electrophoresis	Fluorescence	Fluorescence intensity	40	gain	nuclear receptor	non-steroidal	7067	THRA	protein	transcription factor	fold_induction	human	2	7067	THRA	rna	mRNA	liver
NVS_NR_hTRa	THRA	thyroid hormone receptor, alpha (erythroblastic leukemia viral (v-erb-a) oncogene homolog, avian)	positive	binding reporter	immunoassay: elisa	microplate: 384-well plate	biochemical	protein single	binding	NVS	receptor binding	cell-free	NA	NA	NA	1858	single	AlphaLISA immunoassay	Luminescence	Chemiluminescence	25	loss	nuclear receptor	non-steroidal	7067	THRA	protein	receptor	percent_activity	human	1	7067	THRA	protein	receptor	NA
Tox21_TR_LUC_GH3_Agonist	THRB	thyroid hormone receptor, beta	positive	inducible reporter	fluorescent protein induction	microplate: 1536-well plate	cell-based	cell-based	reporter gene	Tox21	regulation of catalytic activity	cell line	NA	adherent	GH3	1858	single	Luciferase-coupled ATP quantitation	Luminescence	Bioluminescence	40	gain	nuclear receptor	non-steroidal	7068	THRB	protein	receptor	percent_activity	rat	2	7068	THRB	protein	receptor	pituitary gland
Tox21_TR_LUC_GH3_Antagonist	THRB	thyroid hormone receptor, beta	positive	inducible reporter	fluorescent protein induction	microplate: 1536-well plate	cell-based	cell-based	reporter gene	Tox21	regulation of catalytic activity	cell line	NA	adherent	GH3	1858	single	Luciferase-coupled ATP quantitation	Luminescence	Bioluminescence	151	loss	nuclear receptor	non-steroidal	7068	THRB	protein	receptor	percent_activity	rat	8	7068	THRB	protein	receptor	pituitary gland
BSK_hDFCGF_TIMP1_down	TIMP1	TIMP metallopeptidase inhibitor 1	negative	binding reporter	immunoassay: elisa	microplate: 96-well plate	cell-based	cell-based	signaling	BSK	regulation of gene expression	primary cell	NA	NA	HDF	1058	multiplexed	ELISA	Fluorescence	Fluorescence intensity	162	both	protease inhibitor	metalloproteinase inhibitor	7076	TIMP1	protein	protein-specified	fold_induction	human	15	7076	TIMP1	protein	protein-specified	skin
BSK_hDFCGF_TIMP1_up	TIMP1	TIMP metallopeptidase inhibitor 1	positive	binding reporter	immunoassay: elisa	microplate: 96-well plate	cell-based	cell-based	signaling	BSK	regulation of gene expression	primary cell	NA	NA	HDF	1058	multiplexed	ELISA	Fluorescence	Fluorescence intensity	41	both	protease inhibitor	metalloproteinase inhibitor	7076	TIMP1	protein	protein-specified	fold_induction	human	4	7076	TIMP1	protein	protein-specified	skin
BSK_KF3CT_TIMP2_down	TIMP2	TIMP metallopeptidase inhibitor 2	negative	binding reporter	immunoassay: elisa	microplate: 96-well plate	cell-based	cell-based	signaling	BSK	regulation of gene expression	primary cell co-culture	NA	NA	HPK, HDF	1058	multiplexed	ELISA	Fluorescence	Fluorescence intensity	174	both	protease inhibitor	metalloproteinase inhibitor	7077	TIMP2	protein	protein-specified	fold_induction	human	16	7077	TIMP2	protein	protein-specified	skin
BSK_KF3CT_TIMP2_up	TIMP2	TIMP metallopeptidase inhibitor 2	positive	binding reporter	immunoassay: elisa	microplate: 96-well plate	cell-based	cell-based	signaling	BSK	regulation of gene expression	primary cell co-culture	NA	NA	HPK, HDF	1058	multiplexed	ELISA	Fluorescence	Fluorescence intensity	5	both	protease inhibitor	metalloproteinase inhibitor	7077	TIMP2	protein	protein-specified	fold_induction	human	0	7077	TIMP2	protein	protein-specified	skin
BSK_LPS_TNFa_down	TNF	tumor necrosis factor (TNF superfamily, member 2)	negative	binding reporter	immunoassay: elisa	microplate: 96-well plate	cell-based	cell-based	signaling	BSK	regulation of gene expression	primary cell co-culture	NA	NA	HUVEC, PBMC	1058	multiplexed	ELISA	Fluorescence	Fluorescence intensity	200	both	cytokine	inflammatory factor	7124	TNF	protein	protein-specified	fold_induction	human	19	7124	TNF	protein	protein-specified	vascular
BSK_LPS_TNFa_up	TNF	tumor necrosis factor (TNF superfamily, member 2)	positive	binding reporter	immunoassay: elisa	microplate: 96-well plate	cell-based	cell-based	signaling	BSK	regulation of gene expression	primary cell co-culture	NA	NA	HUVEC, PBMC	1058	multiplexed	ELISA	Fluorescence	Fluorescence intensity	93	both	cytokine	inflammatory factor	7124	TNF	protein	protein-specified	fold_induction	human	9	7124	TNF	protein	protein-specified	vascular
APR_p53Act_1h_dn	TP53	transformation related protein 53	negative	viability reporter	dna content	microplate: 384-well plate	cell-based	cell-based	signaling	APR	cell death	cell line	NA	adherent	HepG2	292	multiplexed	HCS Fluorescent Imaging	Fluorescence	Fluorescence intensity	0	both	dna binding	tumor suppressor	7157	TP53	pathway	pathway-specified	percent_activity	human	0	7157	TP53	protein	protein-specified	liver
APR_p53Act_1h_up	TP53	transformation related protein 53	positive	viability reporter	dna content	microplate: 384-well plate	cell-based	cell-based	signaling	APR	cell death	cell line	NA	adherent	HepG2	292	multiplexed	HCS Fluorescent Imaging	Fluorescence	Fluorescence intensity	14	both	dna binding	tumor suppressor	7157	TP53	pathway	pathway-specified	percent_activity	human	5	7157	TP53	protein	protein-specified	liver
APR_p53Act_24h_dn	TP53	transformation related protein 53	negative	viability reporter	dna content	microplate: 384-well plate	cell-based	cell-based	signaling	APR	cell death	cell line	NA	adherent	HepG2	958	multiplexed	HCS Fluorescent Imaging	Fluorescence	Fluorescence intensity	7	both	dna binding	tumor suppressor	7157	TP53	pathway	pathway-specified	percent_activity	human	1	7157	TP53	protein	protein-specified	liver
APR_p53Act_24h_up	TP53	transformation related protein 53	positive	viability reporter	dna content	microplate: 384-well plate	cell-based	cell-based	signaling	APR	cell death	cell line	NA	adherent	HepG2	958	multiplexed	HCS Fluorescent Imaging	Fluorescence	Fluorescence intensity	160	both	dna binding	tumor suppressor	7157	TP53	pathway	pathway-specified	percent_activity	human	17	7157	TP53	protein	protein-specified	liver
APR_p53Act_72h_dn	TP53	transformation related protein 53	negative	viability reporter	dna content	microplate: 384-well plate	cell-based	cell-based	signaling	APR	cell death	cell line	NA	adherent	HepG2	958	multiplexed	HCS Fluorescent Imaging	Fluorescence	Fluorescence intensity	11	both	dna binding	tumor suppressor	7157	TP53	pathway	pathway-specified	percent_activity	human	1	7157	TP53	protein	protein-specified	liver
APR_p53Act_72h_up	TP53	transformation related protein 53	positive	viability reporter	dna content	microplate: 384-well plate	cell-based	cell-based	signaling	APR	cell death	cell line	NA	adherent	HepG2	958	multiplexed	HCS Fluorescent Imaging	Fluorescence	Fluorescence intensity	223	both	dna binding	tumor suppressor	7157	TP53	pathway	pathway-specified	percent_activity	human	23	7157	TP53	protein	protein-specified	liver
ATG_p53_CIS	TP53	tumor protein p53	positive	inducible reporter	mRNA induction	microplate: 24-well plate	cell-based	cell-based	reporter gene	ATG	regulation of transcription factor activity	cell line	NA	adherent	HepG2	1857	multiplexed	RT-PCR and Capillary electrophoresis	Fluorescence	Fluorescence intensity	7	gain	dna binding	tumor suppressor	7157	TP53	protein	transcription factor	fold_induction	human	0	7157	TP53	rna	mRNA	liver
NVS_GPCR_rTRH	Trhr	thyrotropin-releasing hormone receptor	positive	binding reporter	radioligand binding	microplate: 48-well plate	biochemical	protein single	binding	NVS	receptor binding	tissue-based cell-free	Rat forebrain membranes	NA	NA	959	single	Filter-based radiodetection	Radiometry	Scintillation counting	4	loss	gpcr	rhodopsin-like receptor	25570	Trhr	protein	receptor	percent_activity	rat	0	25570	Trhr	protein	receptor	brain
NVS_MP_hPBR	TSPO	translocator protein (18kDa)	positive	binding reporter	radioligand binding	microplate: 48-well plate	biochemical	protein single	binding	NVS	receptor binding	tissue-based cell-free	Human colonic cell membranes	NA	NA	1858	single	Filter-based radiodetection	Radiometry	Scintillation counting	146	loss	transporter	cholesterol transporter	706	TSPO	protein	transporter	percent_activity	human	8	706	TSPO	protein	transporter	intestinal
NVS_MP_rPBR	Tspo	translocator protein (18kDa)	positive	binding reporter	radioligand binding	microplate: 48-well plate	biochemical	protein single	binding	NVS	receptor binding	tissue-based cell-free	Rat kidney membranes	NA	NA	1858	single	Filter-based radiodetection	Radiometry	Scintillation counting	194	loss	transporter	cholesterol transporter	24230	Tspo	protein	transporter	percent_activity	rat	10	24230	Tspo	protein	transporter	kidney
APR_MicrotubuleCSK_1h_dn	NA	tubulin, alpha 1a	negative	conformation reporter	protein	microplate: 384-well plate	cell-based	cell-based	signaling	APR	protein stabilization	cell line	NA	adherent	HepG2	292	multiplexed	HCS Fluorescent Imaging	Fluorescence	Fluorescence intensity	0	both	cell morphology	cell conformation	0	NA	cellular	cellular	percent_activity	human	0	7846	TUBA1A	protein	protein-specified	liver
APR_MicrotubuleCSK_1h_up	NA	tubulin, alpha 1a	positive	conformation reporter	protein	microplate: 384-well plate	cell-based	cell-based	signaling	APR	protein stabilization	cell line	NA	adherent	HepG2	292	multiplexed	HCS Fluorescent Imaging	Fluorescence	Fluorescence intensity	3	both	cell morphology	cell conformation	0	NA	cellular	cellular	percent_activity	human	1	7846	TUBA1A	protein	protein-specified	liver
APR_MicrotubuleCSK_24h_dn	NA	tubulin, alpha 1a	negative	conformation reporter	protein	microplate: 384-well plate	cell-based	cell-based	signaling	APR	protein stabilization	cell line	NA	adherent	HepG2	958	multiplexed	HCS Fluorescent Imaging	Fluorescence	Fluorescence intensity	18	both	cell morphology	cell conformation	0	NA	cellular	cellular	percent_activity	human	2	7846	TUBA1A	protein	protein-specified	liver
APR_MicrotubuleCSK_24h_up	NA	tubulin, alpha 1a	positive	conformation reporter	protein	microplate: 384-well plate	cell-based	cell-based	signaling	APR	protein stabilization	cell line	NA	adherent	HepG2	958	multiplexed	HCS Fluorescent Imaging	Fluorescence	Fluorescence intensity	35	both	cell morphology	cell conformation	0	NA	cellular	cellular	percent_activity	human	4	7846	TUBA1A	protein	protein-specified	liver
APR_MicrotubuleCSK_72h_dn	NA	tubulin, alpha 1a	negative	conformation reporter	protein	microplate: 384-well plate	cell-based	cell-based	signaling	APR	protein stabilization	cell line	NA	adherent	HepG2	958	multiplexed	HCS Fluorescent Imaging	Fluorescence	Fluorescence intensity	17	both	cell morphology	cell conformation	0	NA	cellular	cellular	percent_activity	human	2	7846	TUBA1A	protein	protein-specified	liver
APR_MicrotubuleCSK_72h_up	NA	tubulin, alpha 1a	positive	conformation reporter	protein	microplate: 384-well plate	cell-based	cell-based	signaling	APR	protein stabilization	cell line	NA	adherent	HepG2	958	multiplexed	HCS Fluorescent Imaging	Fluorescence	Fluorescence intensity	42	both	cell morphology	cell conformation	0	NA	cellular	cellular	percent_activity	human	4	7846	TUBA1A	protein	protein-specified	liver
ATG_E_Box_CIS	USF1	upstream transcription factor 1	positive	inducible reporter	mRNA induction	microplate: 24-well plate	cell-based	cell-based	reporter gene	ATG	regulation of transcription factor activity	cell line	NA	adherent	HepG2	1857	multiplexed	RT-PCR and Capillary electrophoresis	Fluorescence	Fluorescence intensity	1	gain	dna binding	basic leucine zipper	7391	USF1	protein	transcription factor	fold_induction	human	0	7391	USF1	rna	mRNA	liver
BSK_3C_VCAM1_down	VCAM1	vascular cell adhesion molecule 1	negative	binding reporter	immunoassay: elisa	microplate: 96-well plate	cell-based	cell-based	signaling	BSK	regulation of gene expression	primary cell	NA	NA	HUVEC	1058	multiplexed	ELISA	Fluorescence	Fluorescence intensity	235	both	cell adhesion molecules	Immunoglobulin CAM	7412	VCAM1	protein	protein-specified	fold_induction	human	22	7412	VCAM1	protein	protein-specified	vascular
BSK_3C_VCAM1_up	VCAM1	vascular cell adhesion molecule 1	positive	binding reporter	immunoassay: elisa	microplate: 96-well plate	cell-based	cell-based	signaling	BSK	regulation of gene expression	primary cell	NA	NA	HUVEC	1058	multiplexed	ELISA	Fluorescence	Fluorescence intensity	18	both	cell adhesion molecules	Immunoglobulin CAM	7412	VCAM1	protein	protein-specified	fold_induction	human	2	7412	VCAM1	protein	protein-specified	vascular
BSK_4H_VCAM1_down	VCAM1	vascular cell adhesion molecule 1	negative	binding reporter	immunoassay: elisa	microplate: 96-well plate	cell-based	cell-based	signaling	BSK	regulation of gene expression	primary cell	NA	NA	HUVEC	1058	multiplexed	ELISA	Fluorescence	Fluorescence intensity	272	both	cell adhesion molecules	Immunoglobulin CAM	7412	VCAM1	protein	protein-specified	fold_induction	human	26	7412	VCAM1	protein	protein-specified	vascular
BSK_4H_VCAM1_up	VCAM1	vascular cell adhesion molecule 1	positive	binding reporter	immunoassay: elisa	microplate: 96-well plate	cell-based	cell-based	signaling	BSK	regulation of gene expression	primary cell	NA	NA	HUVEC	1058	multiplexed	ELISA	Fluorescence	Fluorescence intensity	3	both	cell adhesion molecules	Immunoglobulin CAM	7412	VCAM1	protein	protein-specified	fold_induction	human	0	7412	VCAM1	protein	protein-specified	vascular
BSK_CASM3C_VCAM1_down	VCAM1	vascular cell adhesion molecule 1	negative	binding reporter	immunoassay: elisa	microplate: 96-well plate	cell-based	cell-based	signaling	BSK	regulation of gene expression	primary cell	NA	NA	HCAVSC	775	multiplexed	ELISA	Fluorescence	Fluorescence intensity	121	both	cell adhesion molecules	Immunoglobulin CAM	7412	VCAM1	protein	protein-specified	fold_induction	human	16	7412	VCAM1	protein	protein-specified	vascular
BSK_CASM3C_VCAM1_up	VCAM1	vascular cell adhesion molecule 1	positive	binding reporter	immunoassay: elisa	microplate: 96-well plate	cell-based	cell-based	signaling	BSK	regulation of gene expression	primary cell	NA	NA	HCAVSC	775	multiplexed	ELISA	Fluorescence	Fluorescence intensity	40	both	cell adhesion molecules	Immunoglobulin CAM	7412	VCAM1	protein	protein-specified	fold_induction	human	5	7412	VCAM1	protein	protein-specified	vascular
BSK_LPS_VCAM1_down	VCAM1	vascular cell adhesion molecule 1	negative	binding reporter	immunoassay: elisa	microplate: 96-well plate	cell-based	cell-based	signaling	BSK	regulation of gene expression	primary cell co-culture	NA	NA	HUVEC, PBMC	1058	multiplexed	ELISA	Fluorescence	Fluorescence intensity	309	both	cell adhesion molecules	Immunoglobulin CAM	7412	VCAM1	protein	protein-specified	fold_induction	human	29	7412	VCAM1	protein	protein-specified	vascular
BSK_LPS_VCAM1_up	VCAM1	vascular cell adhesion molecule 1	positive	binding reporter	immunoassay: elisa	microplate: 96-well plate	cell-based	cell-based	signaling	BSK	regulation of gene expression	primary cell co-culture	NA	NA	HUVEC, PBMC	1058	multiplexed	ELISA	Fluorescence	Fluorescence intensity	2	both	cell adhesion molecules	Immunoglobulin CAM	7412	VCAM1	protein	protein-specified	fold_induction	human	0	7412	VCAM1	protein	protein-specified	vascular
BSK_SM3C_VCAM1_down	VCAM1	vascular cell adhesion molecule 1	negative	binding reporter	immunoassay: elisa	microplate: 96-well plate	cell-based	cell-based	signaling	BSK	regulation of gene expression	primary cell co-culture	NA	NA	HUVEC, HVSMC	292	multiplexed	ELISA	Fluorescence	Fluorescence intensity	37	both	cell adhesion molecules	Immunoglobulin CAM	7412	VCAM1	protein	protein-specified	fold_induction	human	13	7412	VCAM1	protein	protein-specified	vascular
BSK_SM3C_VCAM1_up	VCAM1	vascular cell adhesion molecule 1	positive	binding reporter	immunoassay: elisa	microplate: 96-well plate	cell-based	cell-based	signaling	BSK	regulation of gene expression	primary cell co-culture	NA	NA	HUVEC, HVSMC	292	multiplexed	ELISA	Fluorescence	Fluorescence intensity	12	both	cell adhesion molecules	Immunoglobulin CAM	7412	VCAM1	protein	protein-specified	fold_induction	human	4	7412	VCAM1	protein	protein-specified	vascular
BSK_hDFCGF_VCAM1_down	VCAM1	vascular cell adhesion molecule 1	negative	binding reporter	immunoassay: elisa	microplate: 96-well plate	cell-based	cell-based	signaling	BSK	regulation of gene expression	primary cell	NA	NA	HDF	1058	multiplexed	ELISA	Fluorescence	Fluorescence intensity	311	both	cell adhesion molecules	Immunoglobulin CAM	7412	VCAM1	protein	protein-specified	fold_induction	human	29	7412	VCAM1	protein	protein-specified	skin
BSK_hDFCGF_VCAM1_up	VCAM1	vascular cell adhesion molecule 1	positive	binding reporter	immunoassay: elisa	microplate: 96-well plate	cell-based	cell-based	signaling	BSK	regulation of gene expression	primary cell	NA	NA	HDF	1058	multiplexed	ELISA	Fluorescence	Fluorescence intensity	29	both	cell adhesion molecules	Immunoglobulin CAM	7412	VCAM1	protein	protein-specified	fold_induction	human	3	7412	VCAM1	protein	protein-specified	skin
NVS_GPCR_rVIP_NonSelective	Vipr1	vasoactive intestinal peptide receptor 1	positive	binding reporter	radioligand binding	microplate: 96-well plate	biochemical	protein single	binding	NVS	receptor binding	tissue-based cell-free	Rat forebrain membranes	NA	NA	959	single	Filter-based radiodetection	Radiometry	Scintillation counting	2	loss	gpcr	secretin receptor	24875	Vipr1	protein	receptor	percent_activity	rat	0	24875	Vipr1	protein	receptor	brain
ATG_Xbp1_CIS	XBP1	X-box binding protein 1	positive	inducible reporter	mRNA induction	microplate: 24-well plate	cell-based	cell-based	reporter gene	ATG	regulation of transcription factor activity	cell line	NA	adherent	HepG2	1857	multiplexed	RT-PCR and Capillary electrophoresis	Fluorescence	Fluorescence intensity	23	gain	dna binding	x-box binding protein	7494	XBP1	protein	transcription factor	fold_induction	human	1	7494	XBP1	rna	mRNA	liver
NVS_ENZ_hZAP70	ZAP70	zeta-chain (TCR) associated protein kinase 70kDa	positive	enzyme reporter	enzyme activity	microplate: 96-well plate	biochemical	protein single	enzyme activity	NVS	regulation of catalytic activity	cell-free	NA	NA	NA	293	single	Fluorescence and electrophoretic mobility shift	Fluorescence	Fluorescence intensity	1	loss	kinase	non-receptor tyrosine kinase	7535	ZAP70	protein	enzyme	percent_activity	human	0	7535	ZAP70	protein	enzyme	NA
NVS_ENZ_hZAP70_Activator	ZAP70	zeta-chain (TCR) associated protein kinase 70kDa	negative	enzyme reporter	enzyme activity	microplate: 96-well plate	biochemical	protein single	enzyme activity	NVS	regulation of catalytic activity	cell-free	NA	NA	NA	293	single	Fluorescence and electrophoretic mobility shift	Fluorescence	Fluorescence intensity	0	loss	kinase	non-receptor tyrosine kinase	7535	ZAP70	protein	enzyme	percent_activity	human	0	7535	ZAP70	protein	enzyme	NA

## Sheet: Table S2 Assays used in models
Excel File Table S2. Phase 2 ToxCast assays used in prediction models
aeid	ToxCast Assay	Model	Slice	Name	assay_design_type	Weight
67	ATG_C_EBP_CIS_up	Feeding_Behavior_SS	Other	CEBPB: CCAAT/enhancer binding protein (C/EBP), beta	inducible reporter	1
67	ATG_C_EBP_CIS_up	Adipocyte_Differentiation	CEBPB	CCAAT/enhancer binding protein (C/EBP), beta	inducible reporter	1
69	ATG_CRE_CIS_up	Insulin_Sensitivity	CREB	cAMP responsive element binding protein 3	inducible reporter	1
70	ATG_DR4_LXR_CIS_up	Adipocyte_Differentiation	LXRE	nuclear receptor subfamily 1, group H, member 3	inducible reporter	1
70	ATG_DR4_LXR_CIS_up	Feeding_Behavior_SS	Other	NR1H3 (or LXRA): nuclear receptor subfamily 1, group H, member 3	inducible reporter	1
77	ATG_FoxA2_CIS_up	Insulin_Sensitivity	Fox	forkhead box A2	inducible reporter	1
77	ATG_FoxA2_CIS_up	Islet_Cell	FoxA2	forkhead box A2	inducible reporter	1
78	ATG_FoxO_CIS_up	Insulin_Sensitivity	Fox	forkhead box O1	inducible reporter	1
78	ATG_FoxO_CIS_up	Feeding_Behavior_DC	FoxO1	forkhead box O1	inducible reporter	1
78	ATG_FoxO_CIS_up	Islet_Cell	FoxO1	forkhead box O1	inducible reporter	1
81	ATG_GRE_CIS_up	Adipocyte_Differentiation	GR	nuclear receptor subfamily 3, group C, member 1 (glucocorticoid receptor)	inducible reporter	1
83	ATG_HNF6_CIS_up	Islet_Cell	ONECUT1	one cut homeobox 1	inducible reporter	1
100	ATG_Pax6_CIS_up	Islet_Cell	PAX6	paired box 6	inducible reporter	1
102	ATG_PPRE_CIS_up	Feeding_Behavior_SS	Other	PPRE: peroxisome proliferator-activated receptor response element	inducible reporter	2
102	ATG_PPRE_CIS_up	Adipocyte_Differentiation	PPRE	peroxisome proliferator-activated receptor response element	inducible reporter	1
102	ATG_PPRE_CIS_up	Insulin_Sensitivity	PPRE	peroxisome proliferator-activated receptor response element	inducible reporter	1
102	ATG_PPRE_CIS_up	Beta_Cell	PPRE	peroxisome proliferator-activated receptor response element	inducible reporter	1
107	ATG_SREBP_CIS_up	Adipocyte_Differentiation	SREBF1	sterol regulatory element binding transcription factor 1	inducible reporter	1
107	ATG_SREBP_CIS_up	Insulin_Sensitivity	SREBF1	sterol regulatory element binding transcription factor 1	inducible reporter	1
108	ATG_STAT3_CIS_up	Feeding_Behavior_DC	STAT3	signal transducer and activator of transcription 3 (acute-phase response factor)	inducible reporter	1
108	ATG_STAT3_CIS_up	Insulin_Sensitivity	STAT3	signal transducer and activator of transcription 3 (acute-phase response factor)	inducible reporter	1
111	ATG_TCF_b_cat_CIS_up	Islet_Cell	betaCatenin	TCF/b-catenin response element	inducible reporter	1
113	ATG_VDRE_CIS_up	Feeding_Behavior_SS	Other	CYP27B1: cytochrome P450, family 27, subfamily B, polypeptide 1	inducible reporter	1
118	ATG_ERRa_TRANS_up	Feeding_Behavior_DC	ESRRA	estrogen-related receptor alpha	inducible reporter	1
122	ATG_GR_TRANS_up	Adipocyte_Differentiation	GR	nuclear receptor subfamily 3, group C, member 1 (glucocorticoid receptor)	inducible reporter	1
123	ATG_HNF4a_TRANS_up	Islet_Cell	HNF4A	hepatocyte nuclear factor 4, alpha	inducible reporter	1
125	ATG_LXRa_TRANS_up	Adipocyte_Differentiation	LXR	nuclear receptor subfamily 1, group H, member 3	inducible reporter	1
125	ATG_LXRa_TRANS_up	Feeding_Behavior_SS	Other	NR1H3 (or LXRA): nuclear receptor subfamily 1, group H, member 3	inducible reporter	1
126	ATG_LXRb_TRANS_up	Adipocyte_Differentiation	LXR	nuclear receptor subfamily 1, group H, member 2 (or liver X receptor)	inducible reporter	1
126	ATG_LXRb_TRANS_up	Feeding_Behavior_SS	Other	NR1H2 (or LXRB): nuclear receptor subfamily 1, group H, member 2 (or liver X receptor)	inducible reporter	1
132	ATG_PPARa_TRANS_up	Insulin_Sensitivity	PPARA	peroxisome proliferator-activated receptor alpha	inducible reporter	1
132	ATG_PPARa_TRANS_up	Beta_Cell	PPARa	peroxisome proliferator-activated receptor alpha	inducible reporter	1
133	ATG_PPARd_TRANS_up	Beta_Cell	PPARd	peroxisome proliferator-activated receptor delta	inducible reporter	1
133	ATG_PPARd_TRANS_up	Feeding_Behavior_SS	PPARd	peroxisome proliferator-activated receptor delta	inducible reporter	1
134	ATG_PPARg_TRANS_up	Feeding_Behavior_SS	Other	PPARG: peroxisome proliferator-activated receptor gamma	inducible reporter	1
134	ATG_PPARg_TRANS_up	Adipocyte_Differentiation	PPARg	peroxisome proliferator-activated receptor gamma	inducible reporter	1
134	ATG_PPARg_TRANS_up	Insulin_Sensitivity	PPARg	peroxisome proliferator-activated receptor gamma	inducible reporter	1
134	ATG_PPARg_TRANS_up	Beta_Cell	PPARg	peroxisome proliferator-activated receptor gamma	inducible reporter	1
141	ATG_RXRa_TRANS_up	Adipocyte_Differentiation	RXRa	retinoid X receptor, alpha	inducible reporter	1
144	ATG_VDR_TRANS_up	Feeding_Behavior_SS	Other	VDR: vitamin D (1,25- dihydroxyvitamin D3) receptor	inducible reporter	1
210	BSK_CASM3C_IL6_up	Feeding_Behavior_DC	IL6	interleukin 6 (interferon, beta 2)	binding reporter	1
381	NVS_ENZ_hAChE	Beta_Cell	ACHE	acetylcholinesterase (Yt blood group)	enzyme reporter	1
385	NVS_ENZ_hAKT1	Insulin_Sensitivity	AKT	v-akt murine thymoma viral oncogene homolog 1	enzyme reporter	1
387	NVS_ENZ_hAKT2	Insulin_Sensitivity	AKT	v-akt murine thymoma viral oncogene homolog 2	enzyme reporter	1
441	NVS_ENZ_hES	Beta_Cell	BCHE	butyrylcholinesterase	enzyme reporter	1
449	NVS_ENZ_hGSK3b	Feeding_Behavior_SS	GSK3B	glycogen synthase kinase 3 beta	enzyme reporter	1
449	NVS_ENZ_hGSK3b	Islet_Cell	GSK3B	glycogen synthase kinase 3 beta	enzyme reporter	1
459	NVS_ENZ_hInsR	Feeding_Behavior_SS	INSR	insulin receptor	enzyme reporter	1
459	NVS_ENZ_hInsR	Feeding_Behavior_DC	INSR	insulin receptor	enzyme reporter	1
459	NVS_ENZ_hInsR	Insulin_Sensitivity	INSR	insulin receptor	enzyme reporter	1
459	NVS_ENZ_hInsR	Beta_Cell	INSR	insulin receptor	enzyme reporter	1
459	NVS_ENZ_hInsR	Islet_Cell	INSR	insulin receptor	enzyme reporter	1
460	NVS_ENZ_hInsR_Activator	Feeding_Behavior_SS	INSR	insulin receptor	enzyme reporter	1
460	NVS_ENZ_hInsR_Activator	Feeding_Behavior_DC	INSR	insulin receptor	enzyme reporter	1
460	NVS_ENZ_hInsR_Activator	Insulin_Sensitivity	INSR	insulin receptor	enzyme reporter	1
460	NVS_ENZ_hInsR_Activator	Beta_Cell	INSR	insulin receptor	enzyme reporter	1
460	NVS_ENZ_hInsR_Activator	Islet_Cell	INSR	insulin receptor	enzyme reporter	1
477	NVS_ENZ_hMAPK3	Feeding_Behavior_DC	MAP	mitogen-activated protein kinase 3	enzyme reporter	1
479	NVS_ENZ_hMAPKAPK2	Feeding_Behavior_DC	MAP	mitogen-activated protein kinase-activated protein kinase 2	enzyme reporter	1
481	NVS_ENZ_hMAPKAPK5	Feeding_Behavior_DC	MAP	mitogen-activated protein kinase-activated protein kinase 5	enzyme reporter	1
515	NVS_ENZ_hPKA	Feeding_Behavior_SS	PRKACA	protein kinase, cAMP-dependent, catalytic, alpha	enzyme reporter	1
529	NVS_ENZ_hPTPN1	Insulin_Sensitivity	PTPN1	protein tyrosine phosphatase, non-receptor type 1	enzyme reporter	1
529	NVS_ENZ_hPTPN1	Islet_Cell	PTPN1	protein tyrosine phosphatase, non-receptor type 1	enzyme reporter	1
593	NVS_ENZ_rAChE	Beta_Cell	ACHE	acetylcholinesterase	enzyme reporter	1
611	NVS_GPCR_bDR_NonSelective	Beta_Cell	DRD	DRD dopamine receptors D1, D2, D3, D5 [Bos taurus]	binding reporter	1
611	NVS_GPCR_bDR_NonSelective	Islet_Cell	DRD1	DRD dopamine receptors D1, D2, D3, D5 [Bos taurus]	binding reporter	1
613	NVS_GPCR_bNPY_NonSelective	Feeding_Behavior_SS	NPY	NPY neuropeptide Y receptors Y1, Y2, Y5 [Bos taurus]	binding reporter	1
613	NVS_GPCR_bNPY_NonSelective	Feeding_Behavior_DC	NPY	NPY neuropeptide Y receptors Y1, Y2, Y5 [Bos taurus]	binding reporter	1
614	NVS_GPCR_g5HT4	Beta_Cell	HTR	Htr4 5 hydroxytryptamine (serotonin) receptor 4 [Cavia porcellus]	binding reporter	1
614	NVS_GPCR_g5HT4	Feeding_Behavior_SS	OtherHTR	Htr4: Htr4 5 hydroxytryptamine (serotonin) receptor 4 [Cavia porcellus]	binding reporter	1
622	NVS_GPCR_h5HT2A	Beta_Cell	HTR	5-hydroxytryptamine (serotonin) receptor 2A	binding reporter	1
622	NVS_GPCR_h5HT2A	Feeding_Behavior_SS	HTr1	5-hydroxytryptamine (serotonin) receptor 2A	binding reporter	1
623	NVS_GPCR_h5HT5A	Beta_Cell	HTR	5-hydroxytryptamine (serotonin) receptor 5A	binding reporter	1
623	NVS_GPCR_h5HT5A	Feeding_Behavior_SS	OtherHTR	HTR5A: 5-hydroxytryptamine (serotonin) receptor 5A	binding reporter	1
624	NVS_GPCR_h5HT6	Beta_Cell	HTR	5-hydroxytryptamine (serotonin) receptor 6	binding reporter	1
624	NVS_GPCR_h5HT6	Feeding_Behavior_SS	OtherHTR	HTR6; 5-hydroxytryptamine (serotonin) receptor 6	binding reporter	1
625	NVS_GPCR_h5HT7	Beta_Cell	HTR	5-hydroxytryptamine (serotonin) receptor 7 (adenylate cyclase-coupled)	binding reporter	1
625	NVS_GPCR_h5HT7	Feeding_Behavior_SS	OtherHTR	HTR7; 5-hydroxytryptamine (serotonin) receptor 7 (adenylate cyclase-coupled)	binding reporter	1
635	NVS_GPCR_hDRD1	Beta_Cell	DRD	dopamine receptor D1	binding reporter	1
635	NVS_GPCR_hDRD1	Feeding_Behavior_SS	Other	DRD1: dopamine receptor D1	binding reporter	1
636	NVS_GPCR_hDRD2s	Beta_Cell	DRD	dopamine receptor D2	binding reporter	1
636	NVS_GPCR_hDRD2s	Feeding_Behavior_SS	DRD2	dopamine receptor D2	binding reporter	1
637	NVS_GPCR_hDRD4.4	Beta_Cell	DRD	dopamine receptor D4	binding reporter	1
637	NVS_GPCR_hDRD4.4	Feeding_Behavior_SS	Other	DRD4: dopamine receptor D4	binding reporter	1
648	NVS_GPCR_hNPY1	Feeding_Behavior_SS	NPY	neuropeptide Y receptor Y1	binding reporter	1
648	NVS_GPCR_hNPY1	Feeding_Behavior_DC	NPY	neuropeptide Y receptor Y1	binding reporter	1
649	NVS_GPCR_hNPY2	Feeding_Behavior_SS	NPY	neuropeptide Y receptor Y2	binding reporter	1
649	NVS_GPCR_hNPY2	Feeding_Behavior_DC	NPY	neuropeptide Y receptor Y2	binding reporter	1
651	NVS_GPCR_hOpiate_D1	Beta_Cell	DRD	opioid receptor, delta 1	binding reporter	1
657	NVS_GPCR_mCCKAPeripheral	Feeding_Behavior_DC	CCK	cholecystokinin A receptor	binding reporter	1
658	NVS_GPCR_mCKKBCentral	Feeding_Behavior_DC	CCK	cholecystokinin B receptor	binding reporter	1
659	NVS_GPCR_p5HT2C	Beta_Cell	HTR	5-hydroxytryptamine (serotonin) receptor 7 (adenylate cyclase-coupled)	binding reporter	1
659	NVS_GPCR_p5HT2C	Feeding_Behavior_SS	HTR2C	5-hydroxytryptamine (serotonin) receptor 7 (adenylate cyclase-coupled)	binding reporter	1
661	NVS_GPCR_r5HT1_NonSelective	Beta_Cell	HTR	5-hydroxytryptamine (serotonin) receptors 1A, 1B, 1D, 1F	binding reporter	1
661	NVS_GPCR_r5HT1_NonSelective	Feeding_Behavior_SS	OtherHTR	HTRs (Htr1a, Htr1b, Htr1d, Htr1f); 5-hydroxytryptamine (serotonin) receptors 1A, 1B, 1D, 1F	binding reporter	1
682	NVS_GPCR_rSST	Feeding_Behavior_SS	Sstr1	somatostatin receptor 1	binding reporter	1
691	NVS_IC_rKATPCh	Insulin_Sensitivity	Kcnj11	potassium inwardly-rectifying channel, subfamily J, member 1	binding reporter	1
691	NVS_IC_rKATPCh	Beta_Cell	Kcnj11	potassium inwardly-rectifying channel, subfamily J, member 1	binding reporter	1
691	NVS_IC_rKATPCh	Islet_Cell	Kcnj11	potassium inwardly-rectifying channel, subfamily J, member 1	binding reporter	1
694	NVS_LGIC_bGABAR_Agonist	Beta_Cell	GABA	gamma-aminobutyric acid (GABA) receptor (multiple subtypes)	binding reporter	1
695	NVS_LGIC_bGABARa1	Beta_Cell	GABA	GABRA1 gamma-aminobutyric acid (GABA) A receptor, alpha 1 [Bos taurus]	binding reporter	1
696	NVS_LGIC_bGABARa5	Beta_Cell	GABA	GABRA5 gamma-aminobutyric acid (GABA) A receptor, alpha 5 [Bos taurus]	binding reporter	1
697	NVS_LGIC_h5HT3	Feeding_Behavior_SS	HTR	5-hydroxytryptamine (serotonin) receptor 3A	binding reporter	1
697	NVS_LGIC_h5HT3	Beta_Cell	HTR	5-hydroxytryptamine (serotonin) receptor 3A	binding reporter	1
700	NVS_LGIC_rGABAR_NonSelective	Beta_Cell	GABA	gamma-aminobutyric acid (GABA) receptors (multiple subtypes)	binding reporter	1
701	NVS_LGIC_rGABARa6	Beta_Cell	GABA	gamma-aminobutyric acid (GABA) A receptor, alpha 6	binding reporter	1
708	NVS_NR_bER	Feeding_Behavior_DC	ESR1	estrogen receptor 1	binding reporter	1
708	NVS_NR_bER	Beta_Cell	ESR1	estrogen receptor 1	binding reporter	1
714	NVS_NR_hER	Feeding_Behavior_DC	ESR1	estrogen receptor 1	binding reporter	1
714	NVS_NR_hER	Beta_Cell	ESR1	estrogen receptor 1	binding reporter	1
717	NVS_NR_hGR	Adipocyte_Differentiation	GR	nuclear receptor subfamily 3, group C, member 1 (glucocorticoid receptor)	binding reporter	1
718	NVS_NR_hPPARa	Insulin_Sensitivity	PPARA	peroxisome proliferator-activated receptor alpha	binding reporter	1
718	NVS_NR_hPPARa	Beta_Cell	PPARa	peroxisome proliferator-activated receptor alpha	binding reporter	1
719	NVS_NR_hPPARg	Feeding_Behavior_SS	Other	PPARA: peroxisome proliferator-activated receptor alpha	binding reporter	1
719	NVS_NR_hPPARg	Adipocyte_Differentiation	PPARg	peroxisome proliferator-activated receptor gamma	binding reporter	1
719	NVS_NR_hPPARg	Insulin_Sensitivity	PPARg	peroxisome proliferator-activated receptor gamma	binding reporter	1
719	NVS_NR_hPPARg	Beta_Cell	PPARg	peroxisome proliferator-activated receptor gamma	binding reporter	1
730	NVS_TR_gDAT	Beta_Cell	DRD, solute carrier	DRD solute carrier	binding reporter	1
732	NVS_TR_hDAT	Beta_Cell	DRD, solute carrier	DRD solute carrier	binding reporter	1
734	NVS_TR_hSERT	Beta_Cell	HRT, solute carrier	solute carrier family 6 (neurotransmitter transporter, serotonin), member 4	binding reporter	1
734	NVS_TR_hSERT	Feeding_Behavior_SS	OtherHTR	SLC6A4; solute carrier family 6 (neurotransmitter transporter, serotonin), member 4	binding reporter	1
737	NVS_TR_rSERT	Beta_Cell	HRT, solute carrier	solute carrier family 6 (neurotransmitter transporter, serotonin), member 4	binding reporter	1
737	NVS_TR_rSERT	Feeding_Behavior_SS	OtherHTR	Slc6a4: solute carrier family 6 (neurotransmitter transporter, serotonin), member 4	binding reporter	1
758	OT_PPARg_PPARgSRC1_1440	Feeding_Behavior_SS	Other	PPARG: peroxisome proliferator-activated receptor gamma	binding reporter	1
758	OT_PPARg_PPARgSRC1_1440	Adipocyte_Differentiation	PPARg	peroxisome proliferator-activated receptor gamma	binding reporter	1
758	OT_PPARg_PPARgSRC1_1440	Insulin_Sensitivity	PPARg	peroxisome proliferator-activated receptor gamma	binding reporter	1
758	OT_PPARg_PPARgSRC1_1440	Beta_Cell	PPARg	peroxisome proliferator-activated receptor gamma	binding reporter	1
786	Tox21_ERa_BLA_Antagonist_ratio	Feeding_Behavior_DC	ESR1	estrogen receptor 1	inducible reporter	1
786	Tox21_ERa_BLA_Antagonist_ratio	Beta_Cell	ESR1	estrogen receptor 1	inducible reporter	1
788	Tox21_ERa_LUC_BG1_Agonist	Feeding_Behavior_DC	ESR1	estrogen receptor 1	inducible reporter	1
788	Tox21_ERa_LUC_BG1_Agonist	Beta_Cell	ESR1	estrogen receptor 1	inducible reporter	1
793	Tox21_GR_BLA_Agonist_ratio	Adipocyte_Differentiation	GR	nuclear receptor subfamily 3, group C, member 1 (glucocorticoid receptor)	inducible reporter	1
802	Tox21_PPARg_BLA_Agonist_ratio	Feeding_Behavior_SS	Other	PPARG: peroxisome proliferator-activated receptor gamma	inducible reporter	1
802	Tox21_PPARg_BLA_Agonist_ratio	Adipocyte_Differentiation	PPARg	peroxisome proliferator-activated receptor gamma	inducible reporter	1
802	Tox21_PPARg_BLA_Agonist_ratio	Insulin_Sensitivity	PPARg	peroxisome proliferator-activated receptor gamma	inducible reporter	1
802	Tox21_PPARg_BLA_Agonist_ratio	Beta_Cell	PPARg	peroxisome proliferator-activated receptor gamma	inducible reporter	1

## Sheet: Table S3 Adipocyte Diff
Excel File Table S3. Prediction model for adipocyte differentiation
CASRN	GSID	Chemical_Name	score	rank	Other_TF	LXR	GR	PPARg	RXRa	Chemical_Super_Category	Chemical_Category	Log_P	mol_MW	Use_Category	PISA	PSA	PercentHumanOralAbsorption	code	RAR_score
131-17-9.	DSSTox_GSID_20392	Diallyl phthalate	0.306079	1	0.0302806	0.144172	0	0.0605352	0.0710921	phthalate	phthalate	3.23	246.262	plasticizer	222.689	64.13	100	C131179	0.114781
119-36-8.	DSSTox_GSID_25659	Methyl salicylate	0.292948	2	0.0307539	0.169781	0	0.0299633	0.06245	Not Assigned	salicylate	4.83913	152.149	flavor;antiseptic	173.033	55.089	92.976	C119368	0.179773
2919-66-6.	DSSTox_GSID_48184	Melengestrol acetate	0.28903	3	0.0261869	0.0628427	0.2	0	0	steroid	steroid P	4.0075	396.5	pharmaceutical	NA	NA	NA	C2919666	0
83-79-4.	DSSTox_GSID_21248	Rotenone	0.265671	4	0.126907	0.101615	0.015227	0.0219226	0	Not Assigned	Class 4.247	2.04083	394.423	insecticide	194.445	62.852	100	C83794	0.221699
119168-77-3.	DSSTox_GSID_34223	Tebufenpyrad	0.257405	5	0.0804152	0.145184	0	0.0318058	0	Not Assigned	phenyl halide pyrazole carboxamide	4.31388	333.86	insecticide	108.46	51.294	100	C119168773	0.120057
302-79-4.	DSSTox_GSID_21239	trans-Retinoic acid	0.25085	6	0	0	0	0.0508501	0.2	carboxylic acid	carboxylic acid ene	3.81113	300.44	pharmaceutical	67.473	49.649	89.146	C302794	1
42509-80-8.	DSSTox_GSID_34676	Isazofos	0.248304	7	0.0483044	0.2	0	0	0	Not Assigned	triazole thiophosphate	3.82	313.738	insecticide	12.78	49.135	100	C42509808	0
50-78-2.	DSSTox_GSID_20108	Aspirin	0.246417	8	0.0297665	0.138281	0	0.026563	0.0518064	Not Assigned	phenyl carboxylic acid alkoxy	1.19	180.16	pharmaceutical	159.256	83.474	72.301	C50782	0.0707868
263553-33-9.	DSSTox_GSID_47313	GW473178E methyl benzene sulphonic acid	0.221348	9	0.0341302	0.187218	0	0	0	Not Assigned	Pharma Class 3.184	NA	527.7	pharmaceutical	NA	NA	NA	C263553339	0
25057-89-0.	DSSTox_GSID_23901	Bentazone	0.221127	10	0.0863303	0.134797	0	0	0	carbamate	phenyl carbamate sulfide	2.34	240.276	herbicide	172.415	77.463	89.279	C25057890	0
14351-66-7.	DSSTox_GSID_42399	Sodium abietate	0.214693	11	0.0380844	0.132614	0.0153987	0.0285964	0	Not Assigned	abietate	3.104	302.456	coating	53.811	39.562	100	C14351667	0
645-62-5.	DSSTox_GSID_25296	2-Ethyl-2-hexenal	0.211764	12	0.2	0	0	0.0117638	0	aldehyde	aldehyde ene	2.9	126.2	intermediate;insecticide	NA	NA	NA	C645625	0
NOCAS_47381.	DSSTox_GSID_47381	AVE8923	0.207299	13	0.0256013	0.161222	0	0.0204751	0	Not Assigned	Pharma Class 4.58	NA	505.872	pharmaceutical	NA	NA	NA	CNOCAS47381	0
155990-20-8.	DSSTox_GSID_47347	SR271425	0.204745	14	0.0321189	0.0879098	0.0158261	0.0140366	0.0548538	Not Assigned	Pharma Class 3.184	NA	413.5	pharmaceutical	NA	NA	NA	C155990208	0.0840627
4342-36-3.	DSSTox_GSID_34981	Tributyltin benzoate	0.200467	15	0.0399221	0	0	0.0430458	0.117499	organometallic	organometallic	NA	411.2	microbicide	NA	NA	NA	C4342363	0.1448
196808-45-4.	DSSTox_GSID_47310	Farglitazar	0.2	16	0	0	0	0.2	0	Not Assigned	Pharma Class 3.172	5.30925	546.6	pharmaceutical	NA	NA	NA	C196808454	0
79-06-1.	DSSTox_GSID_20027	Acrylamide	0.192988	17	0.0282621	0.101448	0	0.0130786	0.0501993	Not Assigned	acrylamide	1.91833	71.079	reactant	49.948	54.326	75.892	C79061	0
13171-00-1.	DSSTox_GSID_44536	1-(6-tert-Butyl-1,1-dimethyl-2,3-dihydro-1H-inden-4-yl)ethanone	0.179536	18	0.0581744	0	0	0.0162145	0.105147	Not Assigned	phenyl ketone	NA	244.4	fragrance	NA	NA	NA	C13171001	0.142534
1461-25-2.	DSSTox_GSID_22153	Tetrabutyltin	0.176493	19	0.062317	0	0	0.0282368	0.0859397	organometallic	organometallic	NA	347.2	microbicide	NA	NA	NA	C1461252	0.156501
124-94-7.	DSSTox_GSID_40742	Triamcinolone	0.171901	20	0	0	0.171901	0	0	steroid	steroid C	1.16	394.4	pharmaceutical	NA	NA	NA	C124947	0
96489-71-3.	DSSTox_GSID_32573	Pyridaben	0.171186	21	0.156662	0	0	0.0145238	0	Not Assigned	diazine phenyl sulfide halide ketone	4.18133	364.932	insecticide	109.916	36.518	100	C96489713	0.0628833
108-46-3.	DSSTox_GSID_21238	Resorcinol	0.167018	22	0.0464966	0.120521	0	0	0	phenol	phenol-2	0.8	110.112	intermediate;disinfectant	181.423	45.088	84.596	C108463	0.162353
2392-39-4.	DSSTox_GSID_47429	Dexamethasone sodium phosphate	0.159887	23	0	0	0.159887	0	0	steroid	steroid G	NA	516.4	pharmaceutical	NA	NA	NA	C2392394	0
57-30-7.	DSSTox_GSID_21123	Phenobarbital sodium	0.159697	24	0	0.159697	0	0	0	Not Assigned	pyrimidine trione	-0.81	232.238	pharmaceutical	160.738	100.956	83.388	C57307	0
214535-77-0.	DSSTox_GSID_47278	CP-457677	0.158979	25	0.033222	0.109505	0	0.0162529	0	Not Assigned	Pharma Class 4.155	NA	380.4	pharmaceutical	NA	NA	NA	C214535770	0
2390-60-5.	DSSTox_GSID_38888	Basic Blue 7	0.156313	26	0.0976015	0	0.024739	0.0339724	0	aniline dye	aniline dye	2.5435	514.2	dye	NA	NA	NA	C2390605	0
111812-58-9.	DSSTox_GSID_32550	Fenpyroximate (Z,E)	0.156225	27	0.0567902	0.0625766	0	0.0368583	0	Not Assigned	phenyl-pyrazole [O] benzoate	5.01	421.495	insecticide	343.802	74.973	100	C111812589	0.234554
353280-07-6.	DSSTox_GSID_47281	CP-612372	0.155115	28	0.0300346	0.0922021	0.0164246	0.0164534	0	Not Assigned	Pharma Class 4.166	NA	404.4	pharmaceutical	NA	NA	NA	C353280076	0
99-55-8.	DSSTox_GSID_20959	2-Methyl-5-nitroaniline	0.154558	29	0	0.154558	0	0	0	Not Assigned	aniline nitro	1.87	152.152	intermediate	116.775	69.329	77.647	C99558	0
127-47-9.	DSSTox_GSID_21240	Retinol acetate	0.154465	30	0.0266502	0.095148	0.0157354	0.0169318	0	carboxylate	carboxylate ene	NA	328.494	natural;vitamin	60.806	38.107	100	C127479	0
97-52-9.	DSSTox_GSID_38700	2-Methoxy-4-nitroaniline	0.152507	31	0	0.152507	0	0	0	Not Assigned	aniline nitro alkoxy	NA	168.152	intermediate;dye	109.236	77.736	76.186	C97529	0
96-76-4.	DSSTox_GSID_26602	2,4-Di-tert-butylphenol	0.151036	32	0	0.0966772	0	0.00271232	0.0516465	phenol	phenol alkyl	5.19	206.327	antioxidant	68.28	17.536	100	C96764	0.117508
717-74-8.	DSSTox_GSID_41232	1,3,5-Triisopropylbenzene	0.150762	33	0.0573473	0	0	0	0.0934146	phenyl	phenyl alkyl	3.19	204.355	intermediate	31.485	NA	100	C717748	0.0518766
66575-29-9.	DSSTox_GSID_40484	Forskolin	0.149162	34	0	0.133692	0	0.0140925	0.00137751	Not Assigned	steroid-like	4.03375	410.506	pharmaceutical	22.646	110.185	87.101	C66575299	0
3691-35-8.	DSSTox_GSID_32348	Chlorophacinone	0.144877	35	0.049992	0.0520089	0.0158945	0.0269812	0	Not Assigned	phenyl-phenyl [C] ketone halide	3.2255	374.823	rodenticide	463.819	70.591	100	C3691358	0
444610-91-7.	DSSTox_GSID_47315	PharmaGSID_47315	0.143237	36	0.0335596	0	0.0169456	0.0927314	0	Not Assigned	Pharma Class 4.166	NA	657.8	pharmaceutical	NA	NA	NA	C444610917	0
6846-50-0.	DSSTox_GSID_27635	2,2,4-Trimethyl-1,3-pentanediol diisobutyrate	0.139988	37	0	0.139988	0	0	0	carboxylate	carboxylate di	5.09275	286.411	additive	NA	58.033	100	C6846500	0
94-13-3.	DSSTox_GSID_22527	Propylparaben	0.138358	38	0.0596238	0.0536477	0	0.0250863	0	phenol	paraben	3.04	180.203	microbicide	159.237	56.942	93.982	C94133	0
4130-42-1.	DSSTox_GSID_29262	2,6-Di-tert-butyl-4-ethylphenol	0.133747	39	0.0310077	0	0	0.0128544	0.0898854	phenol	phenol alkyl	NA	234.381	natural;antioxidant	19.551	12.576	100	C4130421	0.144398
1166-52-5.	DSSTox_GSID_48189	Dodecyl gallate	0.130611	40	0.0370883	0	0.0141782	0.00197362	0.077371	phenol	gallate	4.31325	338.4	antioxidant	NA	NA	NA	C1166525	0
630-56-8.	DSSTox_GSID_43915	Hydroxyprogesterone caproate	0.1297	41	0.00111876	0.0638251	0.0622722	0.00248393	0	steroid	steroid P	NA	428.6	pharmaceutical	NA	NA	NA	C630568	0
6359-82-6.	DSSTox_GSID_47451	Acid Yellow 11	0.129007	42	0	0	0.0211357	0	0.107871	Not Assigned	phenyl sulfuric acid dye	2.25	380.4	dye	NA	NA	NA	C6359826	0
1323-38-2.	DSSTox_GSID_42007	Glyceryl monoricinoleate	0.128776	43	0.0278987	0	0.0135606	0.0307223	0.0565945	alcohol carboxylate	alcohol-3 carboxylate ene	NA	372.544	intermediate;emulsifier	11.461	100.809	91.542	C1323382	0
52-51-7.	DSSTox_GSID_24652	Bronopol	0.128212	44	0	0.128212	0	0	0	Not Assigned	alcohol-2 nitro halide	2.992	199.989	microbicide	NA	87.002	65.031	C52517	0
79277-27-3.	DSSTox_GSID_24124	Thifensulfuron-methyl	0.126137	45	0	0	0.0167064	0	0.109431	Not Assigned	metsulfuron-like	1.56	387.385	herbicide	110.183	158.062	54.746	C79277273	0
96182-53-5.	DSSTox_GSID_32482	Tebupirimfos	0.125123	46	0.0361016	0.0890216	0	0	0	Not Assigned	pyrimidine thiophosphate	NA	318.37	insecticide	54.626	42.006	100	C96182535	0
50892-23-4.	DSSTox_GSID_20290	Pirinixic acid	0.125046	47	0	0	0	0.0692159	0.0558301	Not Assigned	diazine phenyl sulfide halide carboxylic acid	NA	323.796	pharmaceutical	184.432	79.884	87.003	C50892234	0
577-11-7.	DSSTox_GSID_22959	Docusate sodium	0.124438	48	0.00572555	0	0.0144696	0.0325641	0.0716786	sulfuric acid alkyl	sulfuric acid alkyl carboxylate	NA	422.576	pharmaceutical	NA	119.462	91.578	C577117	0
26628-22-8.	DSSTox_GSID_20121	Sodium azide	0.121603	49	0	0.121603	0	0	0	Not Assigned	inorganic	NA	65.01	intermediate;propellant	NA	NA	NA	C26628228	0
692-86-4.	DSSTox_GSID_44828	Ethyl undec-10-enoate	0.121026	50	0	0.108079	0	0.0129468	0	carboxylate	carboxylate ene	NA	212.331	fragrance;flavor	45.627	35.974	100	C692864	0
97322-87-7.	DSSTox_GSID_23719	Troglitazone	0.119108	51	0.0333728	0	0	0.0857355	0	Not Assigned	Pharma Class 3.557	0.0115	441.541	pharmaceutical	110.841	104.181	94.075	C97322877	0
148-79-8.	DSSTox_GSID_21337	Thiabendazole	0.117251	52	0	0.117251	0	0	0	Not Assigned	benzimidazole thiazole	2.47	201.245	fungicide	297.631	39.123	100	C148798	0
19780-11-1.	DSSTox_GSID_25217	(2-Dodecenyl)succinic anhydride	0.116794	53	0.0286908	0.0615302	0	0.0265733	0	Not Assigned	carboxylate anhydride	NA	266.38	intermediate	8.994	72.408	94.949	C19780111	0
88-18-6.	DSSTox_GSID_26525	2-tert-Butylphenol	0.116599	54	0.045759	0	0	0.0109041	0.0599364	phenol	phenol alkyl	3.31	150.22	intermediate;antioxidant	153.244	18.163	100	C88186	0
141-22-0.	DSSTox_GSID_41567	9-Octadecenoic acid, 12-hydroxy-, (9Z,12R)-	0.115192	55	0	0	0	0.0453497	0.069842	Not Assigned	carboxylic acid ene alcohol sec	3.001	298.465	pharmaceutical;natural;plasticizer	11.458	72.298	91.973	C141220	0
563-12-2.	DSSTox_GSID_24086	Ethion	0.11067	56	0.0277105	0.0829594	0	0	0	Not Assigned	thiophosphate alkyl	4.58	384.458	insecticide	NA	26.996	100	C563122	0
33956-49-9.	DSSTox_GSID_35288	Codlelure	0.107904	57	0	0.0658499	0	0.042054	0	alcohol	alcohol pri ene	2.77433	182.305	natural;pheromone	48.831	23.116	100	C33956499	0
119515-38-7.	DSSTox_GSID_34227	Icaridin	0.107151	58	0	0.0906682	0	0.0164829	0	Not Assigned	piperidine carboxylic acid	NA	229.319	repellant	NA	56.22	100	C119515387	0
732-26-3.	DSSTox_GSID_21311	2,4,6-Tris(tert-butyl)phenol	0.106838	59	0	0	0	0.0134105	0.093428	phenol	phenol alkyl	6.06	262.434	plasticizer	9.058	12.55	100	C732263	0.0853103
112733-06-9.	DSSTox_GSID_47296	Zenarestat	0.106824	60	0.0371188	0	0	0.0697056	0	Not Assigned	phenyl halide carboxylic acid	3.94	441.6	pharmaceutical;unassigned	NA	NA	NA	C112733069	0
493-52-7.	DSSTox_GSID_42154	Methyl red	0.106056	61	0.0244034	0.0697005	0	0.0119523	0	aniline	aniline-phenyl [NN] alkylate carboxylic acid	3.253	269.302	dye	286.421	71.459	87.728	C493527	0
5902-51-2.	DSSTox_GSID_24317	Terbacil	0.105487	62	0.0353925	0.0542624	0	0.015832	0	Not Assigned	uracil	1.89	216.667	herbicide	10.463	62.636	94.752	C5902512	0.0515612
50-22-6.	DSSTox_GSID_22474	Corticosterone	0.105071	63	0	0	0.105071	0	0	steroid	steroid C	1.94	346.466	pharmaceutical	29.164	92.866	80.558	C50226	0
165252-70-0.	DSSTox_GSID_34549	Dinotefuran	0.104554	64	0	0.104554	0	0	0	Not Assigned	furan nitro amine nitrate	NA	202.213	insecticide	NA	97.534	74.308	C165252700	0
68555-86-2.	DSSTox_GSID_44718	Acid Orange 156	0.104192	65	0	0	0.0296036	0.0745884	0	Not Assigned	phenyl sulfuric acid dye	6.80033	462.5	dye	NA	NA	NA	C68555862	0
119446-68-3.	DSSTox_GSID_32372	Difenoconazole	0.101998	66	0.0723596	0	0.0169154	0.0127227	0	conazole	conazole (triazoles)	4.3	406.268	fungicide	287.567	52.121	100	C119446683	0.0673412
100-51-6.	DSSTox_GSID_20152	Benzyl alcohol	0.0985568	67	0	0	0	0	0.0985568	alcohol	phenyl alcohol	1.1	108.14	fragrance;solvent	205.145	23.069	95.67	C100516	0
39300-45-3.	DSSTox_GSID_40352	Dinocap	0.098078	68	0.0706108	0	0	0.0274672	0	Not Assigned	phenyl nitro di carboxylate	NA	364.397	fungicide	74.518	117.747	85.914	C39300453	0
1461-22-9.	DSSTox_GSID_27403	Tributyltin chloride	0.0974622	69	0.00387335	0	0.00022664	0.0290258	0.0643364	organometallic	organometallic	3.54887	325.5	microbicide	NA	NA	NA	C1461229	0.242617
120-46-7.	DSSTox_GSID_41247	1,3-Diphenyl-1,3-propanedione	0.0973797	70	0.0570876	0	0	0.0402921	0	phenyl	phenyl-phenyl [COCCO]	NA	224.259	plasticizer	407.797	43.817	100	C120467	0.0583612
76-87-9.	DSSTox_GSID_21409	Triphenyltin hydroxide	0.0972549	71	0.0527462	0	0	0.0445087	0	organometallic	organometallic	3.53	367	fungicide	NA	NA	NA	C76879	0
98-86-2.	DSSTox_GSID_21828	Acetophenone	0.0972121	72	0	0.0972121	0	0	0	Not Assigned	phenyl ketone	2.59317	120.151	fragrance;flavor;catalyst;textile coatings	194.668	28.971	100	C98862	0
115-39-9.	DSSTox_GSID_41682	Bromophenol blue	0.0971462	73	0	0	0.0355145	0.0616317	0	phenol	phenol-phenol [Cn] sulfate halide	NA	669.961	dye	211.931	89.262	81.941	C115399	0.0544291
605-45-8.	DSSTox_GSID_40731	Diisopropyl phthalate	0.0970067	74	0	0	0.0167803	0.0125148	0.0677116	phthalate	phthalate	2.83	250.294	plasticizer	154.587	61.364	100	C605458	0
25155-18-4.	DSSTox_GSID_35708	Methylbenzethonium chloride	0.0965504	75	0.0319471	0	0.0354104	0.0291928	0	phenyl	phenyl-phenyl [NCO]	NA	463.1	microbiocide	NA	NA	NA	C25155184	0
77-92-9.	DSSTox_GSID_20332	Citric acid	0.0964825	76	0	0	0	0	0.0964825	alcohol carboxylate	alcohol ter carboxylate multi	0.621	192.125	natural;chelating;additive	NA	159.775	16.02	C77929	0
489-01-0.	DSSTox_GSID_41379	2,6-Di-tert-butyl-4-methoxyphenol	0.0958573	77	0	0	0	0.0126918	0.0831655	phenol alkoxy	phenol alkoxy	1.5385	236.353	antioxidant	35.234	21.571	100	C489010	0.352049
66230-04-4.	DSSTox_GSID_32667	Esfenvalerate	0.0952511	78	0	0	0.00293091	0	0.0923202	Not Assigned	pyrethroid ester	6.2	419.907	insecticide	348.523	62.206	100	C66230044	0
82558-50-7.	DSSTox_GSID_24159	Isoxaben	0.0952126	79	0.0952126	0	0	0	0	Not Assigned	phenyl-oxazole [CON] alkoxy	4.52	332.399	herbicide	134.552	71.982	100	C82558507	0.121368
1323-19-9.	DSSTox_GSID_44537	Sodium 2,4,7-tri(propan-2-yl)naphthalene-1-sulfonate	0.0943608	80	0.0375775	0	0.0224258	0.0343575	0	Not Assigned	naphthalene sulfuric acid	2.505	356.5	pesticide other;adjuvant	NA	NA	NA	C1323199	0
180084-01-9.	DSSTox_GSID_47320	SB236057A	0.093838	81	0.0363116	0.0575264	0	0	0	Not Assigned	Pharma Class 4.86	NA	571.1	pharmaceutical	NA	NA	NA	C180084019	0
109-77-3.	DSSTox_GSID_21907	Propanedinitrile	0.0931294	82	0	0	0	0.0247933	0.0683361	Not Assigned	nitrile	-0.4715	66.062	reactant	34.356	51.59	69.923	C109773	0.0576178
8006-90-4.	DSSTox_GSID_21113	Peppermint oil	0.0930472	83	0	0.0610568	0.0193035	0.0126869	0	Not Assigned	alkane cyclo ketone carbxylate	NA	965.5	natural	NA	NA	NA	C8006904	0
105512-06-9.	DSSTox_GSID_32354	Clodinafop-propargyl mixt.	0.0927921	84	0	0.0615672	0	0.0312249	0	Not Assigned	pyridine alkoxy carboxylic acid halide	4.78275	349.745	herbicide	307.691	60.976	100	C105512069	0
84371-65-3.	DSSTox_GSID_23322	Mifepristone	0.092319	85	0.000579966	0	0.0461199	0.0456191	0	steroid	steroid P	5.07767	429.601	pharmaceutical	124.755	52.739	100	C84371653	0
520-36-5.	DSSTox_GSID_22391	Apigenin	0.09167	86	0.0396201	0	0	0.0520499	0	Not Assigned	genistein-like	2.264	270.241	flavone	288.131	100.072	73.536	C520365	0
14901-07-6.	DSSTox_GSID_25451	4-(2,6,6-Trimethyl-cyclohex-1-enyl)-but-3-en-2-one	0.0916482	87	0	0.0740309	0	0.0176173	0	ketone	ketone ene	NA	192.3	fragrance;flavor	NA	NA	NA	C14901076	0.174219
175013-18-0.	DSSTox_GSID_32638	Pyraclostrobin	0.0895425	88	0.0404372	0	0.0151651	0.0339402	0	Not Assigned	strobin	NA	387.822	fungicide	333.595	60.633	100	C175013180	0.168325
14765-30-1.	DSSTox_GSID_41818	2-sec-Butylcyclohexanone	0.0894096	89	0	0.0894096	0	0	0	ketone	ketone cycloalkyl	-0.3745	154.252	fragrance;flavor	NA	24.034	100	C14765301	0
NOCAS_47334.	DSSTox_GSID_47334	MK-968	0.0891711	90	0.0274852	0.0502054	0	0.0114805	0	Not Assigned	Pharma Class 3.462	NA	373.4	pharmaceutical	NA	NA	NA	CNOCAS47334	0
79-94-7.	DSSTox_GSID_26081	3,3',5,5'-Tetrabromobisphenol A	0.0882083	91	0.00326469	0	0.0162062	0.0687374	0	phenol halide	phenol-phenol [C] halide	NA	543.875	flame retardant	90.139	41.551	89.963	C79947	0
87-01-4.	DSSTox_GSID_41422	7-(Dimethylamino)-4-methylcoumarin	0.0882031	92	0.0589472	0	0.0151782	0.0140776	0	Not Assigned	coumarin-like	0.67225	203.24	intermediate	130.26	43.779	95.938	C87014	0.0972066
23184-66-9.	DSSTox_GSID_34402	Butachlor	0.0881643	93	0.0424975	0	0.0317215	0.0139453	0	phenyl acetanilide halide	phenyl acetanilide chloro	4.5	311.851	herbicide	100.896	27.099	100	C23184669	0
NOCAS_47383.	DSSTox_GSID_47383	AVE3247	0.0858634	94	0.0378661	0	0	0.0479972	0	Not Assigned	Pharma Class 4.334	NA	547.989	pharmaceutical	NA	NA	NA	CNOCAS47383	0.142809
148477-71-8.	DSSTox_GSID_34928	Spirodiclofen	0.0849445	95	0.0369336	0	0	0.0480108	0	Not Assigned	phenyl tetronic acid	NA	411.324	insecticide	71.969	62.86	100	C148477718	0
22224-92-6.	DSSTox_GSID_24102	Fenamiphos	0.0842241	96	0.0380534	0	0	0.0461707	0	Not Assigned	phenyl phosphamide sulfide	NA	303.355	insecticide	77.811	40.926	100	C22224926	0.0954488
330-55-2.	DSSTox_GSID_24163	Linuron	0.0838461	97	0.0318723	0	0.0237713	0.0282025	0	phenyl urea	phenyl urea chloro	2.93517	249.096	herbicide	114.919	47.632	100	C330552	0
41198-08-7.	DSSTox_GSID_32464	Profenofos	0.0837388	98	0.0712518	0	0.00177046	0.0107165	0	Not Assigned	phenyl thiophosphate halide	4.22817	373.628	insecticide	98.707	31.09	100	C41198087	0
2312-35-8.	DSSTox_GSID_24276	Propargite	0.0835851	99	0.0723992	0	0	0.0111859	0	Not Assigned	phenyl ether sulfate yne	5	350.472	insecticide	128.335	41.192	91.872	C2312358	0.0730963
149413-74-1.	DSSTox_GSID_48170	FR150011	0.0826778	100	0.0244234	0	0	0.0582544	0	Not Assigned	Pharma Class 4.166	NA	421.5	pharmaceutical	NA	NA	NA	C149413741	0
77-86-1.	DSSTox_GSID_23723	Tromethamine	0.0825328	101	0	0.0825328	0	0	0	alcohol amine	alcohol-3 amine	1.63425	121.136	pharmaceutical	NA	87.657	45.985	C77861	0
1062243-51-9.	DSSTox_GSID_48511	PharmaGSID_48511	0.0820429	102	0.0789514	0	0.00309142	0	0	Not Assigned	Pharma Class 4.86	NA	543.6	pharmaceutical	NA	NA	NA	C1062243519	0.123449
67786-14-5.	DSSTox_GSID_44713	Acid Red 337	0.0819467	103	0	0	0.0254055	0	0.0565411	Not Assigned	phenyl sulfuric acid dye	NA	433.3	dye	NA	NA	NA	C67786145	0
27344-41-8.	DSSTox_GSID_36467	Disodium 4,4'-bis(2-sulfostyryl)biphenyl	0.0810642	104	0	0	0.0657782	0.015286	0	Not Assigned	phenyl sulfuric acid	3.524	562.6	uv brightener	NA	NA	NA	C27344418	0.0987147
128-95-0.	DSSTox_GSID_41252	1,4-Diaminoanthraquinone	0.0806265	105	0.0413038	0	0	0.0393227	0	Not Assigned	anthraquinone	3	238.245	dye	263.08	98.181	75.774	C128950	0
134523-03-8.	DSSTox_GSID_44303	Atorvastatin calcium	0.08007	106	0.0661989	0	0	0.0138711	0	Not Assigned	Pharma Class 4.275	NA	1155	pharmaceutical	NA	NA	NA	C134523038	0
116255-48-2.	DSSTox_GSID_32531	Bromuconazole	0.0795064	107	0.0439964	0	0.0245488	0.0109611	0	conazole	conazole (triazoles)	3.24	377.067	fungicide	163.382	37.191	100	C116255482	0.437616
52-01-7.	DSSTox_GSID_34186	Spironolactone	0.0792159	108	0	0	0.0285078	0.0507081	0	steroid	steroid M	2.78	416.574	pharmaceutical	23.181	96.549	90.418	C52017	0
110-25-8.	DSSTox_GSID_42243	Oleyl sarcosine	0.0782222	109	0.0242387	0	0.0161395	0.037844	0	Not Assigned	carboxylic acid amide ene	1.2965	353.544	lubricant;corrosion inhibitor	14.729	78.468	79.538	C110258	0
97-00-7.	DSSTox_GSID_20278	1-Chloro-2,4-dinitrobenzene	0.0781969	110	0	0.0624147	0.0142421	0.00154018	0	phenyl nitro chloro	phenyl nitro di chloro	2.17	202.554	algaecide;pharmaceutical;reagent	114.441	89.158	73.074	C97007	0
56-81-5.	DSSTox_GSID_20663	Glycerol	0.0778213	111	0	0	0.0284468	0.0493745	0	alcohol	alcohol-3	0.744625	92.094	natural	NA	67.626	65.532	C56815	0
2155-70-6.	DSSTox_GSID_35204	Tributyltin methacrylate	0.0778008	112	0	0	0	0.0155809	0.0622199	organometallic	organometallic	5.83667	375.1	microbicide	NA	NA	NA	C2155706	0.189705
136042-19-8.	DSSTox_GSID_48178	FR130739	0.0778005	113	0	0	0.0325597	0.0452408	0	Not Assigned	Pharma Class 4.281	NA	431.5	pharmaceutical	NA	NA	NA	C136042198	0
676116-04-4.	DSSTox_GSID_47271	PD 0343701	0.0775482	114	0.0129532	0.0512621	0	0.0133329	0	Not Assigned	Pharma Class 4.340	NA	530.7	pharmaceutical	NA	NA	NA	C676116044	0
90357-06-5.	DSSTox_GSID_22678	Bicalutamide	0.0767412	115	0	0.051209	0.0255322	0	0	Not Assigned	flutamide-like	3.4985	430.4	pharmaceutical	NA	NA	NA	C90357065	0
298-04-4.	DSSTox_GSID_22018	Disulfoton	0.0764852	116	0.0764852	0	0	0	0	Not Assigned	thiophosphate alkyl	4.02	274.391	insecticide	NA	12.972	100	C298044	0.119423
72-33-3.	DSSTox_GSID_20814	Mestranol	0.0764173	117	0	0.0616506	0	0.0147667	0	steroid	steroid E	NA	310.435	pharmaceutical	136.751	28.197	100	C72333	0
97-23-4.	DSSTox_GSID_21824	Dichlorophen	0.076236	118	0.0358928	0	0.0168818	0.0234614	0	phenol halide	phenol-phenol [C] halide	4.26	269.127	fungicide	227.808	38.964	100	C97234	0
93-89-0.	DSSTox_GSID_38696	Ethyl benzoate	0.0758755	119	0.0562829	0	0.0195927	0	0	phenyl carboxylate	phenyl carboxylate	2.64	150.177	fragrance;flavor;solvent	201.617	34.465	100	C93890	0.118677
2772-45-4.	DSSTox_GSID_29241	2,4-Bis(1-methyl-1-phenylethyl)phenol	0.0754268	120	0.0636827	0	0	0.0117441	0	phenol	phenol-phenyl [C] phenyl	4.75	330.469	intermediate	371.255	17.801	100	C2772454	0.0665073
112529-15-4.	DSSTox_GSID_44203	Pioglitazone hydrochloride	0.0746334	121	0.00106263	0	0	0.0735708	0	Not Assigned	Pharma Class 3.184	NA	392.9	pharmaceutical	NA	NA	NA	C112529154	0
NOCAS_47291.	DSSTox_GSID_47291	CI-1044	0.0745234	122	0.0614545	0	0	0.0130689	0	Not Assigned	Pharma Class 4.334	NA	397.429	pharmaceutical	NA	NA	NA	CNOCAS47291	0.190247
207736-05-8.	DSSTox_GSID_47262	CI-1029	0.0743476	123	0.0743476	0	0	0	0	Not Assigned	Pharma Class 4.345	NA	483.7	pharmaceutical	NA	NA	NA	C207736058	0.149081
818-61-1.	DSSTox_GSID_22123	2-Hydroxyethyl acrylate	0.0743216	124	0.0481405	0	0	0.0261812	0	alcohol carboxylate	alcohol pri carboxylate	-0.21	116.116	industrial;artificial nails	50.514	60.158	78.906	C818611	0
16219-75-3.	DSSTox_GSID_25306	5-Ethylidene-2-norbornene	0.0735995	125	0	0.0579367	0	0.0156629	0	alkene	alkene cyclo	3.62467	120.2	monomer	NA	NA	NA	C16219753	0
520-18-3.	DSSTox_GSID_20768	Kaempferol	0.0734328	126	0	0.0559197	0	0.0175131	0	Not Assigned	genistein-like	NA	286.24	flavone	265.677	118.661	64.727	C520183	0
106-27-4.	DSSTox_GSID_42059	Isopentyl butyrate	0.0731816	127	0	0.0731816	0	0	0	carboxylate	carboxylate	NA	158.24	fragrance	NA	36.866	100	C106274	0
91-66-7.	DSSTox_GSID_21800	N,N-Diethylaniline	0.0731697	128	0	0.0731697	0	0	0	aniline alkylate	aniline alkylate	2.365	149.235	reactant	172.569	1.893	100	C91667	0
6152-33-6.	DSSTox_GSID_40794	Sodium 2-phenylphenate tetrahydrate	0.0725032	129	0.0469855	0	0	0.0255177	0	phenol	phenol-phenylphenol-2	NA	170.21	pesticide other	357.203	20.245	100	C6152336	0
[truncated: 1,731 more rows]

## Sheet: Table S4 Feeding Rodents
Excel File Table S4. Prediction model for feeding behavior in rodents
[truncated: 1,861 more rows]

## Sheet: Table S5 Feeding C. elegans
Excel File Table S5. Prediction model for feeding behavior in C. elegans
[truncated: 1,861 more rows]

[truncated: 13 more sheets: Table S6 Insulin Sensitivity, Table S7 Islet cell , Table S8 Beta cell, Table S9 Troglitazone, Table S10 Tributyltin Chloride, Table S11 Tributyltin methacry., Table S12 Nicotine, Table S13 Haloperidol, Table S14 Chlorpromazine, Table S15 Tolazamide, Table S16 Amitraz, Table S17 Dexamethasone, S18 Chem Classes; Top 30 Lists]
