# Supplementary material for: Prioritizing Environmental Chemicals for Obesity and Diabetes Outcomes Research: A Screening Approach Using ToxCast™ High-Throughput Data
Source: Environ Health Perspect. 2016 Mar 15;124(8):1141–54. doi: 10.1289/ehp.1510456 (PMC4977057; doi:10.1289/ehp.1510456)
Supplement: (2.5 MB) ZIP [file ehp.1510456.s002.acco.zip › R scripts/ToxPi/Scripts/color.select.ind.R]

do.again <- "y"
while(do.again=="y"){
  cat("Select colors for \"",infile,"\" with ",ncol(data.list[[1]])," columns.\n",fill=TRUE)
  pie(rep(1,100),col=rainbow(100,start=0,end=1),labels=seq(1,100,1),cex=.3)
  cat("Review the color chart in the plot window and select the\n colors you want for your toxpi. Enter the colors one at a time\n hitting enter after each color:",fill=TRUE)
  color <- readLines(n=ncol(data.list[[1]]))
  color <- as.numeric(color)
  color <- easy.colors(color)
  pie(rep(1,length(color)),col=color,labels=color)
  cat("Review your color choices in the plot window. Do you want to\n reselct? (y/n):",fill=TRUE)
  do.again <- readLines(n=1)
}
