# Supplementary material for: Prioritizing Environmental Chemicals for Obesity and Diabetes Outcomes Research: A Screening Approach Using ToxCast™ High-Throughput Data
Source: Environ Health Perspect. 2016 Mar 15;124(8):1141–54. doi: 10.1289/ehp.1510456 (PMC4977057; doi:10.1289/ehp.1510456)
Supplement: (2.5 MB) ZIP [file ehp.1510456.s002.acco.zip › R scripts/ToxPi/Scripts/easy.colors.R]

easy.colors <- function(col.vec){
  palette(rainbow(n=100,start=0,end=1))
  for(i in 1:length(col.vec)){
    if(!exists("col.vec.2")){
      col.vec.2 <- palette()[col.vec[i]]
    }else{
      col.vec.2 <- c(col.vec.2,palette()[col.vec[i]])
    }
  }
  return(col.vec.2)
}
