# Supplementary material for: Prioritizing Environmental Chemicals for Obesity and Diabetes Outcomes Research: A Screening Approach Using ToxCast™ High-Throughput Data
Source: Environ Health Perspect. 2016 Mar 15;124(8):1141–54. doi: 10.1289/ehp.1510456 (PMC4977057; doi:10.1289/ehp.1510456)
Supplement: (2.5 MB) ZIP [file ehp.1510456.s002.acco.zip › Supplemental Code and Data Zip File Index.txt]

DOI: 10.1289/ehp.1510456


Supplemental Code and Data Zip File Index

Excel File Tables S1-S18
R Scripts
   
